# Supplementary material for: Glutaric acid–2-(pyridin-4-yl)-1H-benzimidazole (1/1)
Source: Acta Crystallogr Sect E Struct Rep Online. 2011 Nov 30;67(Pt 12):o3463. doi: 10.1107/S1600536811049695 (PMC3239091; doi:10.1107/S1600536811049695)
Supplement: Supplementary file 1 [file e-67-o3463-sup1.cif]

##############################################################################
#                                                                            #
# This CIF contains the data in a paper accepted for publication in          #
# Acta Crystallographica Section E. It conforms to the requirements of       #
# Notes for Authors for Acta Crystallographica Section E, and has been       #
# peer reviewed under the auspices of the IUCr Commission on Journals.       #
#                                                                            #
# Full details of the Crystallographic Information File format               #
# are given in the paper "The Crystallographic Information File (CIF):       #
# a New Standard Archive File for Crystallography" by S. R. Hall, F. H.      #
# Allen and I. D. Brown [Acta Cryst. (1991), A47, 655-685].                  #
#                                                                            #
# The current version of the core CIF dictionary is obtainable from          #
# ftp://ftp.iucr.org/pub/cif_core.dic.                                       #
#                                                                            #
# Software is freely available for graphical display of the structure(s)     #
# in this CIF. For information consult the CIF software page                 #
# http://www.iucr.org/resources/cif/software.                                #
#                                                                            #
# This file may be used for bona fide research purposes within the           #
# scientific community so long as proper attribution is given to the journal # 
# article from which it was obtained.                                        #
#                                                                            #
##############################################################################
data_global
_audit_creation_method     SHELXL-97
_journal_date_recd_electronic     2011-10-13
_journal_date_accepted     2011-11-21
_journal_name_full     'Acta Crystallographica, Section E'
_journal_year     2011
_journal_volume     67
_journal_issue     12
_journal_page_first     o3463
_journal_page_last     o3463
_journal_paper_category     QO
_journal_paper_doi     10.1107/S1600536811049695
_journal_coeditor_code     FJ2466
_publ_contact_author_name     'Songzhu Lin'
_publ_contact_author_address
;
Northeast Dianli University,
Jilin 132012
People's Republic of China
;
_publ_contact_author_email     songzhulin@hotmail.com
_publ_contact_author_fax     ?
_publ_contact_author_phone     ?
_publ_section_title
;
Glutaric acid--2-(pyridin-4-yl)-1<i>H</i>-benzimidazole (1/1)
;
loop_
    _publ_author_name
    _publ_author_footnote
    _publ_author_address
    'Songzhu Lin' ?
;
Northeast Dianli University,
Jilin 132012
People's Republic of China
;
    'Ruokun Jia' ?
;
Northeast Dianli University,
Jilin 132012
People's Republic of China
;
    'Aimin He' ?
;
Northeast Dianli University,
Jilin 132012
People's Republic of China
;
    'Xiaoli Gao' ?
;
Northeast Dianli University,
Jilin 132012
People's Republic of China
;
data_I
_audit_creation_method     SHELXL-97
_chemical_name_systematic
;
Pentane-1,5-dioic acid--2-(pyridin-4-yl)-1<i>H</i>-benzimidazole (1/1)
;
_chemical_name_common
;
Glutaric acid--2-(pyridin-4-yl)-1<i>H</i>-benzimidazole (1/1)
;
_chemical_formula_moiety     'C12 H9 N3, C5 H8 O4'
_chemical_formula_sum     'C17 H17 N3 O4'
_chemical_formula_iupac     'C12 H9 N3, C5 H8 O4'
_chemical_formula_weight     327.34
_chemical_melting_point     ?
_symmetry_cell_setting     triclinic
_symmetry_space_group_name_H-M     'P -1'
_symmetry_space_group_name_Hall     '-p 1'
loop_
    _symmetry_equiv_pos_as_xyz
    'x, y, z'
    '-x, -y, -z'
_cell_length_a     7.4384(15)
_cell_length_b     8.9911(18)
_cell_length_c     11.868(2)
_cell_angle_alpha     86.67(3)
_cell_angle_beta     81.66(3)
_cell_angle_gamma     85.57(3)
_cell_volume     782.1(3)
_cell_formula_units_Z     2
_cell_measurement_reflns_used     25
_cell_measurement_theta_min     4
_cell_measurement_theta_max     14
_cell_measurement_temperature     293(2)
_exptl_crystal_description     block
_exptl_crystal_colour     colorless
_exptl_crystal_size_max     0.20
_exptl_crystal_size_mid     0.17
_exptl_crystal_size_min     0.15
_exptl_crystal_density_diffrn     1.390
_exptl_crystal_density_meas     ?
_exptl_crystal_density_method     'not measured'
_exptl_crystal_F_000     344
_exptl_absorpt_coefficient_mu     0.101
_exptl_absorpt_correction_type     none
_exptl_absorpt_process_details     ?
_exptl_absorpt_correction_T_min     ?
_exptl_absorpt_correction_T_max     ?
_exptl_special_details     ?
_diffrn_ambient_temperature     295(2)
_diffrn_radiation_type     MoK\a
_diffrn_radiation_wavelength     0.71073
_diffrn_radiation_source     'fine-focus sealed tube'
_diffrn_radiation_monochromator     graphite
_diffrn_measurement_device_type     'Enraf--Nonius CAD-4'
_diffrn_measurement_method     \w
_diffrn_detector_area_resol_mean     ?
_diffrn_reflns_number     6041
_diffrn_reflns_av_R_equivalents     0.0237
_diffrn_reflns_av_sigmaI/netI     0.0365
_diffrn_reflns_theta_min     3.06
_diffrn_reflns_theta_max     25.00
_diffrn_reflns_theta_full     25.00
_diffrn_measured_fraction_theta_max     0.966
_diffrn_measured_fraction_theta_full     0.966
_diffrn_reflns_limit_h_min     -7
_diffrn_reflns_limit_h_max     7
_diffrn_reflns_limit_k_min     -10
_diffrn_reflns_limit_k_max     10
_diffrn_reflns_limit_l_min     -14
_diffrn_reflns_limit_l_max     13
_diffrn_standards_number     3
_diffrn_standards_interval_count     100
_diffrn_standards_interval_time     ?
_diffrn_standards_decay_%     0
_refine_special_details
;
Refinement of <i>F</i>^2^ against ALL reflections. The weighted <i>R</i>-factor
<i>wR</i> and goodness of fit <i>S</i> are based on <i>F</i>^2^, conventional
<i>R</i>-factors <i>R</i> are based on <i>F</i>, with <i>F</i> set to zero for
negative <i>F</i>^2^. The threshold expression of <i>F</i>^2^ >
\s(<i>F</i>^2^) is used only for calculating <i>R</i>-factors(gt) <i>etc</i>.
and is not relevant to the choice of reflections for refinement.
<i>R</i>-factors based on <i>F</i>^2^ are statistically about twice as large
as those based on <i>F</i>, and <i>R</i>- factors based on ALL data will be
even larger.
;
_reflns_number_total     2664
_reflns_number_gt     1657
_reflns_threshold_expression     I>2sigma(I)
_refine_ls_structure_factor_coef     Fsqd
_refine_ls_matrix_type     full
_refine_ls_R_factor_all     0.0853
_refine_ls_R_factor_gt     0.0400
_refine_ls_wR_factor_gt     0.1034
_refine_ls_wR_factor_ref     0.1492
_refine_ls_goodness_of_fit_ref     1.113
_refine_ls_restrained_S_all     1.113
_refine_ls_number_reflns     2664
_refine_ls_number_parameters     226
_refine_ls_number_restraints     1
_refine_ls_hydrogen_treatment     mixed
_refine_ls_weighting_scheme     calc
_refine_ls_weighting_details
         'calc w=1/[\s^2^(Fo^2^)+(0.0825P)^2^+0.0200P] where P=(Fo^2^+2Fc^2^)/3'
_atom_sites_solution_hydrogens     geom
_atom_sites_solution_primary     direct
_atom_sites_solution_secondary     difmap
_refine_ls_shift/su_max     0.000
_refine_ls_shift/su_mean     0.000
_refine_diff_density_max     0.353
_refine_diff_density_min     -0.316
_refine_ls_extinction_method     'SHELXL97 (Sheldrick, 2008)'
_refine_ls_extinction_coef     0.018(5)
_refine_ls_extinction_expression
                                  'Fc^*^=kFc[1+0.001xFc^2^\l^3^/sin(2\q)]^-1/4^'
loop_
    _atom_type_symbol
    _atom_type_description
    _atom_type_scat_dispersion_real
    _atom_type_scat_dispersion_imag
    _atom_type_scat_source
    'C' 'C' 0.0033 0.0016
                         'International Tables Vol C Tables 4.2.6.8 and 6.1.1.4'
    'H' 'H' 0.0000 0.0000
                         'International Tables Vol C Tables 4.2.6.8 and 6.1.1.4'
    'N' 'N' 0.0061 0.0033
                         'International Tables Vol C Tables 4.2.6.8 and 6.1.1.4'
    'O' 'O' 0.0106 0.0060
                         'International Tables Vol C Tables 4.2.6.8 and 6.1.1.4'
_computing_data_collection     'CAD-4 Software (Enraf--Nonius, 1989)'
_computing_cell_refinement     'CAD-4 Software (Enraf--Nonius, 1989)'
_computing_data_reduction     'NRCVAX (Gabe <i>et al.</i>, 1989)'
_computing_structure_solution     'SHELXS97 (Sheldrick, 2008)'
_computing_structure_refinement     'SHELXL97 (Sheldrick, 2008)'
_computing_molecular_graphics     'SHELXTL (Sheldrick, 2008)'
_computing_publication_material     'WinGX (Farrugia, 1999)'
loop_
    _atom_site_type_symbol
    _atom_site_label
    _atom_site_fract_x
    _atom_site_fract_y
    _atom_site_fract_z
    _atom_site_U_iso_or_equiv
    _atom_site_adp_type
    _atom_site_calc_flag
    _atom_site_refinement_flags
    _atom_site_occupancy
    _atom_site_symmetry_multiplicity
    _atom_site_disorder_assembly
    _atom_site_disorder_group
    N N1 0.2659(2) 0.5349(2) 0.58023(17) 0.0435(5) Uani d . 1 1 . .
    H H1A 0.2940 0.6038 0.6206 0.052 Uiso calc R 1 1 . .
    N N2 0.2164(2) 0.4197(2) 0.42719(17) 0.0432(5) Uani d . 1 1 . .
    N N3 0.4250(3) 0.9193(2) 0.24990(19) 0.0526(6) Uani d . 1 1 . .
    C C1 0.1814(3) 0.3243(2) 0.5230(2) 0.0403(6) Uani d . 1 1 . .
    C C2 0.1261(3) 0.1787(3) 0.5328(2) 0.0478(6) Uani d . 1 1 . .
    H H2B 0.1037 0.1309 0.4693 0.057 Uiso calc R 1 1 . .
    C C3 0.1057(3) 0.1083(3) 0.6392(2) 0.0515(7) Uani d . 1 1 . .
    H H3B 0.0690 0.0112 0.6477 0.062 Uiso calc R 1 1 . .
    C C4 0.1387(3) 0.1791(3) 0.7345(2) 0.0540(7) Uani d . 1 1 . .
    H H4A 0.1251 0.1275 0.8051 0.065 Uiso calc R 1 1 . .
    C C5 0.1912(3) 0.3235(3) 0.7273(2) 0.0508(7) Uani d . 1 1 . .
    H H5A 0.2117 0.3707 0.7915 0.061 Uiso calc R 1 1 . .
    C C6 0.2117(3) 0.3952(3) 0.6200(2) 0.0408(6) Uani d . 1 1 . .
    C C7 0.2664(3) 0.5429(2) 0.4655(2) 0.0405(6) Uani d . 1 1 . .
    C C8 0.3189(3) 0.6750(3) 0.3922(2) 0.0416(6) Uani d . 1 1 . .
    C C9 0.3303(3) 0.6703(3) 0.2746(2) 0.0502(7) Uani d . 1 1 . .
    H H9A 0.3025 0.5851 0.2416 0.060 Uiso calc R 1 1 . .
    C C10 0.3835(3) 0.7942(3) 0.2073(2) 0.0563(7) Uani d . 1 1 . .
    H H10A 0.3908 0.7903 0.1286 0.068 Uiso calc R 1 1 . .
    C C11 0.4129(3) 0.9229(3) 0.3626(2) 0.0520(7) Uani d . 1 1 . .
    H H11A 0.4408 1.0097 0.3934 0.062 Uiso calc R 1 1 . .
    C C12 0.3614(3) 0.8050(3) 0.4361(2) 0.0488(6) Uani d . 1 1 . .
    H H12A 0.3553 0.8125 0.5144 0.059 Uiso calc R 1 1 . .
    O O1 -0.3978(3) 0.1206(2) 0.12019(17) 0.0654(6) Uani d D 1 1 . .
    O O2 -0.3751(2) 0.2383(2) 0.27704(16) 0.0599(5) Uani d . 1 1 . .
    O O3 0.2390(4) 0.3965(3) 0.1101(2) 0.1041(9) Uani d . 1 1 . .
    O O4 0.1264(3) 0.2629(2) 0.26029(18) 0.0776(7) Uani d . 1 1 . .
    C C13 -0.3421(3) 0.2273(3) 0.1748(2) 0.0490(6) Uani d . 1 1 . .
    C C14 -0.2312(4) 0.3340(3) 0.0967(2) 0.0618(8) Uani d . 1 1 . .
    H H14A -0.1852 0.4040 0.1429 0.074 Uiso calc R 1 1 . .
    H H14B -0.3110 0.3908 0.0497 0.074 Uiso calc R 1 1 . .
    C C15 -0.0728(4) 0.2637(3) 0.0197(2) 0.0597(7) Uani d . 1 1 . .
    H H15A -0.0195 0.3404 -0.0327 0.072 Uiso calc R 1 1 . .
    H H15B -0.1176 0.1914 -0.0252 0.072 Uiso calc R 1 1 . .
    C C16 0.0758(4) 0.1854(3) 0.0833(2) 0.0619(8) Uani d . 1 1 . .
    H H16A 0.0244 0.1063 0.1340 0.074 Uiso calc R 1 1 . .
    H H16B 0.1714 0.1405 0.0288 0.074 Uiso calc R 1 1 . .
    C C17 0.1557(4) 0.2930(3) 0.1513(3) 0.0601(8) Uani d . 1 1 . .
    H H1 0.173(5) 0.338(4) 0.308(3) 0.123(13) Uiso d . 1 1 . .
    H H2 -0.456(4) 0.058(4) 0.167(3) 0.133(15) Uiso d D 1 1 . .
loop_
    _atom_site_aniso_label
    _atom_site_aniso_U_11
    _atom_site_aniso_U_22
    _atom_site_aniso_U_33
    _atom_site_aniso_U_12
    _atom_site_aniso_U_13
    _atom_site_aniso_U_23
    N1 0.0502(11) 0.0392(11) 0.0437(13) -0.0103(8) -0.0095(9) -0.0083(9)
    N2 0.0464(11) 0.0400(12) 0.0465(13) -0.0084(9) -0.0127(9) -0.0063(10)
    N3 0.0573(12) 0.0472(13) 0.0568(15) -0.0157(10) -0.0133(10) -0.0024(11)
    C1 0.0380(12) 0.0384(13) 0.0466(15) -0.0042(9) -0.0102(10) -0.0064(11)
    C2 0.0524(14) 0.0402(14) 0.0547(17) -0.0087(11) -0.0144(11) -0.0120(12)
    C3 0.0589(15) 0.0391(14) 0.0592(18) -0.0121(11) -0.0122(12) -0.0039(13)
    C4 0.0646(16) 0.0458(15) 0.0515(17) -0.0079(12) -0.0054(13) -0.0029(13)
    C5 0.0653(16) 0.0461(15) 0.0427(16) -0.0088(12) -0.0079(12) -0.0089(12)
    C6 0.0403(12) 0.0364(13) 0.0472(15) -0.0047(9) -0.0075(10) -0.0084(11)
    C7 0.0375(12) 0.0408(13) 0.0454(15) -0.0066(10) -0.0098(10) -0.0061(11)
    C8 0.0387(12) 0.0406(13) 0.0475(15) -0.0064(9) -0.0089(10) -0.0071(11)
    C9 0.0582(15) 0.0474(15) 0.0499(16) -0.0168(11) -0.0160(12) -0.0054(12)
    C10 0.0678(17) 0.0572(17) 0.0500(17) -0.0221(13) -0.0207(13) 0.0012(13)
    C11 0.0566(15) 0.0448(15) 0.0569(18) -0.0151(11) -0.0064(12) -0.0102(13)
    C12 0.0523(14) 0.0485(15) 0.0470(16) -0.0128(11) -0.0049(11) -0.0082(12)
    O1 0.0996(15) 0.0540(12) 0.0469(12) -0.0322(11) -0.0076(10) -0.0088(10)
    O2 0.0784(12) 0.0601(12) 0.0441(12) -0.0230(9) -0.0063(9) -0.0081(9)
    O3 0.170(2) 0.0867(17) 0.0689(16) -0.0736(17) -0.0346(15) 0.0149(13)
    O4 0.1193(18) 0.0732(15) 0.0487(14) -0.0464(13) -0.0185(12) -0.0038(11)
    C13 0.0623(15) 0.0415(14) 0.0453(17) -0.0102(11) -0.0097(12) -0.0044(12)
    C14 0.090(2) 0.0469(16) 0.0497(17) -0.0231(14) -0.0054(15) -0.0005(13)
    C15 0.0806(18) 0.0623(18) 0.0390(16) -0.0253(14) -0.0061(13) -0.0068(13)
    C16 0.088(2) 0.0522(17) 0.0492(18) -0.0181(14) -0.0124(14) -0.0107(14)
    C17 0.0833(19) 0.0498(17) 0.0520(19) -0.0205(14) -0.0195(14) 0.0043(14)
_geom_special_details
;
All e.s.d.'s (except the e.s.d. in the dihedral angle between two l.s. planes)
are estimated using the full covariance matrix. The cell e.s.d.'s are taken
into account individually in the estimation of e.s.d.'s in distances, angles
and torsion angles; correlations between e.s.d.'s in cell parameters are only
used when they are defined by crystal symmetry. An approximate (isotropic)
treatment of cell e.s.d.'s is used for estimating e.s.d.'s involving l.s.
planes.
;
loop_
    _geom_bond_atom_site_label_1
    _geom_bond_atom_site_label_2
    _geom_bond_site_symmetry_2
    _geom_bond_distance
    _geom_bond_publ_flag
    N1 C7 . 1.359(3) ?
    N1 C6 . 1.385(3) ?
    N1 H1A . 0.8600 ?
    N2 C7 . 1.320(3) ?
    N2 C1 . 1.390(3) ?
    N3 C11 . 1.330(3) ?
    N3 C10 . 1.334(3) ?
    C1 C2 . 1.396(3) ?
    C1 C6 . 1.402(3) ?
    C2 C3 . 1.373(3) ?
    C2 H2B . 0.9300 ?
    C3 C4 . 1.390(4) ?
    C3 H3B . 0.9300 ?
    C4 C5 . 1.379(4) ?
    C4 H4A . 0.9300 ?
    C5 C6 . 1.387(4) ?
    C5 H5A . 0.9300 ?
    C7 C8 . 1.475(3) ?
    C8 C12 . 1.383(3) ?
    C8 C9 . 1.389(4) ?
    C9 C10 . 1.381(3) ?
    C9 H9A . 0.9300 ?
    C10 H10A . 0.9300 ?
    C11 C12 . 1.375(3) ?
    C11 H11A . 0.9300 ?
    C12 H12A . 0.9300 ?
    O1 C13 . 1.313(3) ?
    O1 H2 . 0.866(10) ?
    O2 C13 . 1.211(3) ?
    O3 C17 . 1.199(3) ?
    O4 C17 . 1.296(3) ?
    O4 H1 . 1.02(4) ?
    C13 C14 . 1.503(3) ?
    C14 C15 . 1.504(4) ?
    C14 H14A . 0.9700 ?
    C14 H14B . 0.9700 ?
    C15 C16 . 1.532(4) ?
    C15 H15A . 0.9700 ?
    C15 H15B . 0.9700 ?
    C16 C17 . 1.503(4) ?
    C16 H16A . 0.9700 ?
    C16 H16B . 0.9700 ?
loop_
    _geom_angle_atom_site_label_1
    _geom_angle_atom_site_label_2
    _geom_angle_atom_site_label_3
    _geom_angle_site_symmetry_1
    _geom_angle_site_symmetry_3
    _geom_angle
    _geom_angle_publ_flag
    C7 N1 C6 . . 107.18(19) ?
    C7 N1 H1A . . 126.4 ?
    C6 N1 H1A . . 126.4 ?
    C7 N2 C1 . . 105.23(19) ?
    C11 N3 C10 . . 117.5(2) ?
    N2 C1 C2 . . 130.2(2) ?
    N2 C1 C6 . . 109.62(19) ?
    C2 C1 C6 . . 120.2(2) ?
    C3 C2 C1 . . 117.8(2) ?
    C3 C2 H2B . . 121.1 ?
    C1 C2 H2B . . 121.1 ?
    C2 C3 C4 . . 121.4(2) ?
    C2 C3 H3B . . 119.3 ?
    C4 C3 H3B . . 119.3 ?
    C5 C4 C3 . . 121.9(2) ?
    C5 C4 H4A . . 119.0 ?
    C3 C4 H4A . . 119.0 ?
    C4 C5 C6 . . 116.9(2) ?
    C4 C5 H5A . . 121.6 ?
    C6 C5 H5A . . 121.6 ?
    N1 C6 C5 . . 133.1(2) ?
    N1 C6 C1 . . 105.2(2) ?
    C5 C6 C1 . . 121.7(2) ?
    N2 C7 N1 . . 112.81(19) ?
    N2 C7 C8 . . 124.0(2) ?
    N1 C7 C8 . . 123.2(2) ?
    C12 C8 C9 . . 117.8(2) ?
    C12 C8 C7 . . 122.3(2) ?
    C9 C8 C7 . . 119.9(2) ?
    C10 C9 C8 . . 118.9(2) ?
    C10 C9 H9A . . 120.5 ?
    C8 C9 H9A . . 120.5 ?
    N3 C10 C9 . . 123.1(3) ?
    N3 C10 H10A . . 118.5 ?
    C9 C10 H10A . . 118.5 ?
    N3 C11 C12 . . 123.4(2) ?
    N3 C11 H11A . . 118.3 ?
    C12 C11 H11A . . 118.3 ?
    C11 C12 C8 . . 119.2(2) ?
    C11 C12 H12A . . 120.4 ?
    C8 C12 H12A . . 120.4 ?
    C13 O1 H2 . . 111(3) ?
    C17 O4 H1 . . 114(2) ?
    O2 C13 O1 . . 123.9(2) ?
    O2 C13 C14 . . 123.5(2) ?
    O1 C13 C14 . . 112.6(2) ?
    C13 C14 C15 . . 115.5(2) ?
    C13 C14 H14A . . 108.4 ?
    C15 C14 H14A . . 108.4 ?
    C13 C14 H14B . . 108.4 ?
    C15 C14 H14B . . 108.4 ?
    H14A C14 H14B . . 107.5 ?
    C14 C15 C16 . . 113.8(2) ?
    C14 C15 H15A . . 108.8 ?
    C16 C15 H15A . . 108.8 ?
    C14 C15 H15B . . 108.8 ?
    C16 C15 H15B . . 108.8 ?
    H15A C15 H15B . . 107.7 ?
    C17 C16 C15 . . 111.4(2) ?
    C17 C16 H16A . . 109.3 ?
    C15 C16 H16A . . 109.3 ?
    C17 C16 H16B . . 109.3 ?
    C15 C16 H16B . . 109.3 ?
    H16A C16 H16B . . 108.0 ?
    O3 C17 O4 . . 122.6(3) ?
    O3 C17 C16 . . 124.1(3) ?
    O4 C17 C16 . . 113.3(2) ?
loop_
    _geom_torsion_atom_site_label_1
    _geom_torsion_atom_site_label_2
    _geom_torsion_atom_site_label_3
    _geom_torsion_atom_site_label_4
    _geom_torsion_site_symmetry_1
    _geom_torsion_site_symmetry_2
    _geom_torsion_site_symmetry_3
    _geom_torsion_site_symmetry_4
    _geom_torsion
    _geom_torsion_publ_flag
    C7 N2 C1 C2 . . . . -179.2(2) ?
    C7 N2 C1 C6 . . . . 0.2(2) ?
    N2 C1 C2 C3 . . . . 178.4(2) ?
    C6 C1 C2 C3 . . . . -1.0(3) ?
    C1 C2 C3 C4 . . . . 0.0(4) ?
    C2 C3 C4 C5 . . . . 0.8(4) ?
    C3 C4 C5 C6 . . . . -0.7(4) ?
    C7 N1 C6 C5 . . . . 178.0(2) ?
    C7 N1 C6 C1 . . . . 0.0(2) ?
    C4 C5 C6 N1 . . . . -178.0(2) ?
    C4 C5 C6 C1 . . . . -0.2(3) ?
    N2 C1 C6 N1 . . . . -0.1(2) ?
    C2 C1 C6 N1 . . . . 179.4(2) ?
    N2 C1 C6 C5 . . . . -178.4(2) ?
    C2 C1 C6 C5 . . . . 1.1(3) ?
    C1 N2 C7 N1 . . . . -0.2(2) ?
    C1 N2 C7 C8 . . . . 179.28(19) ?
    C6 N1 C7 N2 . . . . 0.2(2) ?
    C6 N1 C7 C8 . . . . -179.33(19) ?
    N2 C7 C8 C12 . . . . 176.6(2) ?
    N1 C7 C8 C12 . . . . -4.0(3) ?
    N2 C7 C8 C9 . . . . -4.7(3) ?
    N1 C7 C8 C9 . . . . 174.8(2) ?
    C12 C8 C9 C10 . . . . 0.2(4) ?
    C7 C8 C9 C10 . . . . -178.6(2) ?
    C11 N3 C10 C9 . . . . -0.3(4) ?
    C8 C9 C10 N3 . . . . 0.0(4) ?
    C10 N3 C11 C12 . . . . 0.4(4) ?
    N3 C11 C12 C8 . . . . -0.2(4) ?
    C9 C8 C12 C11 . . . . -0.1(3) ?
    C7 C8 C12 C11 . . . . 178.7(2) ?
    O2 C13 C14 C15 . . . . 126.6(3) ?
    O1 C13 C14 C15 . . . . -52.9(3) ?
    C13 C14 C15 C16 . . . . -64.9(3) ?
    C14 C15 C16 C17 . . . . -60.6(3) ?
    C15 C16 C17 O3 . . . . -64.2(4) ?
    C15 C16 C17 O4 . . . . 116.1(3) ?
loop_
    _geom_hbond_atom_site_label_D
    _geom_hbond_atom_site_label_H
    _geom_hbond_atom_site_label_A
    _geom_hbond_site_symmetry_A
    _geom_hbond_distance_DH
    _geom_hbond_distance_HA
    _geom_hbond_distance_DA
    _geom_hbond_angle_DHA
    N1 H1A O2 2_566 0.86 2.10 2.957(3) 176.3
    O1 H2 N3 1_445 0.866(10) 1.752(12) 2.615(3) 173(4)
    O4 H1 N2 . 1.02(4) 1.71(4) 2.686(3) 158(3)
