# Supplementary material for: Glutaric acid–2-(pyridin-4-yl)-1H-benzimidazole (1/1)
Source: Acta Crystallogr Sect E Struct Rep Online. 2011 Nov 30;67(Pt 12):o3463. doi: 10.1107/S1600536811049695 (PMC3239091; doi:10.1107/S1600536811049695)
Supplement: Supplementary file 2 [file e-67-o3463-Isup2.hkl]

# 
# h,k,l, Fc-squared, Fo-squared, sigma(Fo-squared) and status flag 
# 
data_I
_shelx_title ' B in P-1' 
_shelx_refln_list_code          4 
_shelx_F_calc_maximum      182.36 
_exptl_crystal_F_000       344.00 
_reflns_d_resolution_high  0.8409 
 
loop_ 
 _symmetry_equiv_pos_as_xyz 
 'x, y, z' 
 '-x, -y, -z' 
 
_cell_length_a     7.4384 
_cell_length_b     8.9911 
_cell_length_c    11.8679 
_cell_angle_alpha  86.671 
_cell_angle_beta   81.664 
_cell_angle_gamma  85.567 
 
_shelx_F_squared_multiplier     1.000 
 
loop_ 
 _refln_index_h 
 _refln_index_k 
 _refln_index_l 
 _refln_F_squared_calc 
 _refln_F_squared_meas 
 _refln_F_squared_sigma 
 _refln_observed_status 
   2   0   0     3639.29     4090.58     73.24 o 
   3   0   0       27.36       25.43      0.63 o 
   4   0   0      689.06      687.00      8.02 o 
   5   0   0       69.60       64.52      3.57 o 
   6   0   0       15.69       22.64      3.41 o 
   7   0   0        4.22        2.48      3.10 o 
  -7   1   0       18.38       19.22      3.57 o 
  -6   1   0       57.87       61.56      6.67 o 
  -5   1   0        0.00       -0.01      0.22 o 
  -4   1   0     2417.56     2658.44     49.81 o 
  -3   1   0       92.64      100.85      2.64 o 
  -2   1   0    33254.94    40606.77    271.88 o 
  -1   1   0      527.96      458.86      3.50 o 
   1   1   0      318.40      313.28      1.76 o 
   2   1   0     2107.15     2225.98     21.33 o 
   3   1   0      394.89      369.41      2.77 o 
   4   1   0      172.39      167.64      1.44 o 
   5   1   0        0.82        1.20      0.53 o 
   6   1   0        9.88       13.18      3.10 o 
   7   1   0        4.62        2.64      4.50 o 
  -7   2   0        7.15       11.47      3.72 o 
  -6   2   0      517.47      497.72     39.18 o 
  -5   2   0        0.19        1.18      0.51 o 
  -4   2   0     3378.19     3867.77     27.49 o 
  -3   2   0       39.00       36.21      1.43 o 
  -2   2   0      477.46      432.89      4.23 o 
  -1   2   0     1362.92     1413.84     10.82 o 
   0   2   0     4450.02     4782.06     32.59 o 
   1   2   0        3.41        7.90      1.37 o 
   2   2   0      980.32      900.71      5.04 o 
   3   2   0        1.01        1.14      0.63 o 
   4   2   0        1.02        1.15      0.58 o 
   5   2   0       12.38       13.74      1.35 o 
   6   2   0       11.36       10.55      0.92 o 
   7   2   0       35.12       35.04      3.26 o 
  -7   3   0        1.69        0.62      5.58 o 
  -6   3   0      225.68      204.78      6.06 o 
  -5   3   0        1.00        1.18      1.23 o 
  -4   3   0      251.46      273.38      3.62 o 
  -3   3   0      189.05      202.67      3.07 o 
  -2   3   0      204.96      215.45      3.47 o 
  -1   3   0      185.82      177.36      2.87 o 
   0   3   0       44.03       43.19      1.74 o 
   1   3   0       29.32       37.29      1.52 o 
   2   3   0      317.03      319.15      2.72 o 
   3   3   0        0.08        0.34      0.73 o 
   4   3   0       27.47       31.15      1.07 o 
   5   3   0       84.12       85.55      2.46 o 
   6   3   0       11.80       12.22      1.27 o 
   7   3   0       12.95       10.77      1.16 o 
  -7   4   0        0.10        0.06      0.37 o 
  -6   4   0        5.05        6.28      1.20 o 
  -5   4   0       58.40       53.76      2.64 o 
  -4   4   0        2.94        3.26      1.39 o 
  -3   4   0       10.89        6.20      1.92 o 
  -2   4   0        7.59       10.20      1.52 o 
  -1   4   0        3.14        5.12      2.33 o 
   0   4   0      157.29      169.64      3.07 o 
   1   4   0        7.69        7.17      1.41 o 
   2   4   0      172.11      185.09      2.28 o 
   3   4   0      269.66      273.86      2.87 o 
   4   4   0       76.96       71.79      1.53 o 
   5   4   0        0.01       -0.64      1.05 o 
   6   4   0        0.14        0.38      1.07 o 
   7   4   0        1.04        0.54      1.13 o 
  -7   5   0        2.37        0.68      0.95 o 
  -6   5   0        2.09        3.35      1.63 o 
  -5   5   0        0.00       -0.12      1.32 o 
  -4   5   0        1.72        0.96      2.74 o 
  -3   5   0        4.43        2.13      1.94 o 
  -2   5   0       36.57       39.70      2.15 o 
  -1   5   0      126.15      126.47      2.76 o 
   0   5   0        2.03        0.49      1.97 o 
   1   5   0      246.33      247.51      4.05 o 
   2   5   0       57.76       45.77      1.76 o 
   3   5   0       83.75       73.91      1.74 o 
   4   5   0        3.04        1.95      1.25 o 
   5   5   0       32.33       39.43      1.92 o 
   6   5   0        0.66       -0.42      1.25 o 
   7   5   0       97.15      102.54      3.72 o 
  -6   6   0        7.76        7.49      3.18 o 
  -5   6   0        4.27        2.95      2.40 o 
  -4   6   0        0.73        2.30      1.75 o 
  -3   6   0       73.43       82.56      3.30 o 
  -2   6   0       16.63       19.07      3.06 o 
  -1   6   0       86.62       88.77      2.94 o 
   0   6   0       16.71       17.09      2.54 o 
   1   6   0       26.73       26.62      3.02 o 
   2   6   0       45.24       45.31      2.57 o 
   3   6   0      118.94      122.91      2.50 o 
   4   6   0        2.38        0.78      1.94 o 
   5   6   0      310.41      335.69      3.76 o 
   6   6   0      128.45      139.86      2.73 o 
   7   6   0        6.97        3.22      1.69 o 
  -6   7   0        0.02       -2.38      1.75 o 
  -5   7   0       20.73       22.33      2.48 o 
  -4   7   0        1.31        1.61      2.56 o 
  -3   7   0       19.40       24.70      4.26 o 
  -2   7   0        2.76        3.54      2.62 o 
  -1   7   0       18.72       18.52      2.81 o 
   0   7   0       19.38       22.97      3.66 o 
   1   7   0      341.84      348.68     11.42 o 
   2   7   0       34.38       32.87      3.68 o 
   3   7   0      671.58      685.01      6.90 o 
   4   7   0      114.89      115.64      2.59 o 
   5   7   0        5.65        4.78      1.53 o 
   6   7   0        3.41        2.63      1.65 o 
  -5   8   0        0.02       -0.37      2.04 o 
  -4   8   0        0.49        0.72      2.01 o 
  -3   8   0        0.00        0.79      2.13 o 
  -2   8   0        1.86        1.78      2.35 o 
  -1   8   0      210.67      232.17      4.70 o 
   0   8   0       96.88       95.85      4.65 o 
   1   8   0      346.77      343.82      5.77 o 
   2   8   0      166.13      169.08      4.17 o 
   3   8   0       26.87       20.75      1.85 o 
   4   8   0        5.34        2.93      2.20 o 
   5   8   0        2.86        2.36      1.55 o 
   6   8   0       12.49       11.70      1.82 o 
  -4   9   0        0.61       -0.11      2.01 o 
  -3   9   0       51.15       53.68      3.24 o 
  -2   9   0      109.54      129.82      4.24 o 
  -1   9   0      106.41      117.10      5.12 o 
   0   9   0       42.36       46.21      5.74 o 
   1   9   0        1.13        0.00      2.79 o 
   2   9   0       13.54        5.62      6.36 o 
   3   9   0        2.48        2.08      1.72 o 
   4   9   0        0.80       -0.86      1.58 o 
   5   9   0        8.50       10.69      2.19 o 
  -2  10   0        3.42        3.57      3.41 o 
  -1  10   0        0.00        0.66      2.72 o 
   0  10   0       12.01       14.42      3.88 o 
   1  10   0        5.56        0.32      2.67 o 
   2  10   0        1.38        0.05      1.94 o 
   3  10   0        0.02        0.39      1.68 o 
  -3 -10   1        0.30        1.05      1.61 o 
  -2 -10   1       10.19       16.03      1.97 o 
  -1 -10   1        3.37        3.11      3.57 o 
   0 -10   1        0.83        0.00      3.10 o 
   1 -10   1       54.96       61.70      6.44 o 
   2 -10   1        8.93        0.00      4.19 o 
  -5  -9   1        8.41        5.64      2.11 o 
  -4  -9   1        7.12        6.54      1.85 o 
  -3  -9   1       26.70       29.47      1.97 o 
  -2  -9   1        2.70        0.39      1.55 o 
  -1  -9   1      134.38      131.70      5.43 o 
   0  -9   1       28.93       38.14      5.27 o 
   1  -9   1        1.79        4.96      3.26 o 
   2  -9   1       20.23       20.10      3.33 o 
   3  -9   1        3.71        1.66      2.44 o 
   4  -9   1       24.01       28.02      5.97 o 
  -6  -8   1       12.93       16.10      1.93 o 
  -5  -8   1       20.31       22.24      2.10 o 
  -4  -8   1       15.34       14.17      2.10 o 
  -3  -8   1       63.74       64.93      2.11 o 
  -2  -8   1       35.91       36.39      1.88 o 
  -1  -8   1       24.23       31.35      3.61 o 
   0  -8   1      184.43      189.31      5.74 o 
   1  -8   1        2.97        2.96      2.38 o 
   2  -8   1       56.93       63.16      3.09 o 
   3  -8   1       29.69       35.62      2.72 o 
   4  -8   1        5.26        6.13      2.23 o 
   5  -8   1        1.78        2.37      2.18 o 
  -6  -7   1       21.57       21.94      2.61 o 
  -5  -7   1       25.93       28.05      2.26 o 
  -4  -7   1        9.87       10.24      1.77 o 
  -3  -7   1      119.86      119.85      2.45 o 
  -2  -7   1      438.68      418.39      4.46 o 
  -1  -7   1       11.74       13.25      2.60 o 
   0  -7   1      107.42      105.20      3.53 o 
   1  -7   1       40.45       46.72      6.20 o 
   2  -7   1       14.06       11.84      2.41 o 
   3  -7   1        1.23        4.06      3.17 o 
   4  -7   1       26.79       30.37      2.23 o 
   5  -7   1       13.30        9.76      2.99 o 
   6  -7   1        7.37        7.23      2.18 o 
  -7  -6   1        0.76        0.79      2.09 o 
  -6  -6   1       23.14       26.02      1.93 o 
  -5  -6   1       15.50       16.15      2.09 o 
  -4  -6   1      418.84      430.79      5.29 o 
  -3  -6   1       65.46       67.04      1.91 o 
  -2  -6   1      109.31      106.86      2.12 o 
  -1  -6   1        0.00        0.35      1.79 o 
   0  -6   1       89.94      103.13      3.50 o 
   1  -6   1        0.28        0.89      1.86 o 
   2  -6   1       68.18       73.04      2.75 o 
   3  -6   1       62.48       66.23      3.02 o 
   4  -6   1       13.96       13.39      2.51 o 
   5  -6   1        1.39        0.63      1.48 o 
   6  -6   1        1.80        1.91      1.74 o 
  -7  -5   1        0.75        1.15      1.25 o 
  -6  -5   1      133.10      139.31      2.70 o 
  -5  -5   1       46.52       46.38      1.70 o 
  -4  -5   1        6.36        5.95      1.34 o 
  -3  -5   1       11.08       10.15      1.33 o 
  -2  -5   1       92.27      107.10      2.22 o 
  -1  -5   1       14.81       19.94      1.85 o 
   0  -5   1      306.47      318.13      4.06 o 
   1  -5   1      290.63      305.03      4.00 o 
   2  -5   1       92.15       91.34      3.49 o 
   3  -5   1        4.90        6.27      1.94 o 
   4  -5   1       64.74       65.81      2.35 o 
   5  -5   1       34.73       37.64      1.74 o 
   6  -5   1        0.03       -0.27      1.38 o 
   7  -5   1        0.00        0.00      3.10 o 
  -7  -4   1       28.02       28.17      1.85 o 
  -6  -4   1       12.92       14.83      2.75 o 
  -5  -4   1        1.38        0.78      1.09 o 
  -4  -4   1      121.50      127.15      1.70 o 
  -3  -4   1      198.66      211.59      3.06 o 
  -2  -4   1     1022.35      972.97      8.07 o 
  -1  -4   1     1112.65     1139.52      9.53 o 
   0  -4   1      213.73      207.65      4.35 o 
   1  -4   1      163.96      151.05      2.81 o 
   2  -4   1      169.76      170.04      2.96 o 
   3  -4   1       83.81       92.14      2.17 o 
   4  -4   1       21.93       21.79      1.48 o 
   5  -4   1       17.38       13.82      2.87 o 
   6  -4   1        2.59        3.13      0.80 o 
   7  -4   1        0.07       -0.20      0.48 o 
  -7  -3   1        6.05        6.48      1.03 o 
  -6  -3   1       31.87       32.20      1.90 o 
  -5  -3   1      234.45      248.61      3.06 o 
  -4  -3   1      351.98      338.59      2.74 o 
  -3  -3   1      164.45      160.70      1.59 o 
  -2  -3   1      609.80      590.98      4.20 o 
  -1  -3   1      289.06      291.56      4.01 o 
   0  -3   1      303.58      285.46      3.59 o 
   1  -3   1       34.96       31.94      1.30 o 
   2  -3   1      231.56      220.99      4.43 o 
   3  -3   1       42.74       41.35      1.59 o 
   4  -3   1      153.79      162.49      2.52 o 
   5  -3   1       18.92       15.56      1.00 o 
   6  -3   1        0.54        0.99      0.54 o 
   7  -3   1        0.01        0.00      2.95 o 
  -7  -2   1       48.50       47.86      2.54 o 
  -6  -2   1       71.81       72.37      1.48 o 
  -5  -2   1        1.62        1.63      0.84 o 
  -4  -2   1       19.78       17.72      0.99 o 
  -3  -2   1      348.86      378.55      2.64 o 
  -2  -2   1      540.39      500.73      4.28 o 
  -1  -2   1      177.46      144.49      1.60 o 
   0  -2   1     2270.25     2231.80     15.99 o 
   1  -2   1      386.20      365.81      4.99 o 
   2  -2   1      588.88      548.64      4.47 o 
   3  -2   1       34.10       28.07      0.89 o 
   4  -2   1       72.71       88.05      1.55 o 
   5  -2   1        7.29        7.77      0.43 o 
   6  -2   1      398.14      420.89      8.86 o 
   7  -2   1        1.22        3.72      3.26 o 
  -7  -1   1       10.92       10.54      2.95 o 
  -6  -1   1        3.21        3.23      0.93 o 
  -5  -1   1       86.19       86.86      1.94 o 
  -4  -1   1       73.81       77.58      1.34 o 
  -3  -1   1       95.21       90.41      2.56 o 
  -2  -1   1       43.69       38.83      1.09 o 
  -1  -1   1      164.71      127.08      1.09 o 
   1  -1   1       17.97       12.65      0.55 o 
   2  -1   1     1433.09     1503.32     17.88 o 
   3  -1   1        5.05        4.57      0.27 o 
   4  -1   1     1008.30     1050.60     13.29 o 
   5  -1   1       26.58       32.72      3.41 o 
   6  -1   1       60.44       64.36      4.34 o 
   7  -1   1        1.15        2.02      3.10 o 
  -7   0   1        0.08        3.10      2.95 o 
  -6   0   1       16.11       19.36      1.10 o 
  -5   0   1        7.07        6.07      0.69 o 
  -4   0   1        0.11       -0.26      0.56 o 
  -3   0   1      198.44      202.20      4.19 o 
  -2   0   1      346.00      316.12      8.57 o 
  -1   0   1      103.71       89.11      3.58 o 
   1   0   1       92.23       73.06      0.72 o 
   2   0   1     2477.10     2658.83     20.89 o 
   3   0   1       11.81       10.68      1.37 o 
   4   0   1       14.72       15.19      3.72 o 
   5   0   1        5.63        5.74      2.64 o 
   6   0   1        4.70        4.65      3.10 o 
   7   0   1        7.06        5.74      3.10 o 
  -7   1   1        0.28        0.78      2.95 o 
  -6   1   1        0.18        0.09      0.53 o 
  -5   1   1       62.61       66.89      2.09 o 
  -4   1   1      126.56      122.12      1.69 o 
  -3   1   1       12.45       11.46      1.26 o 
  -2   1   1     3363.60     3736.09     51.76 o 
  -1   1   1     1014.76      977.58      8.32 o 
   1   1   1       20.39       19.18      0.64 o 
   2   1   1      235.75      219.74      1.79 o 
   3   1   1       46.16       44.37      0.71 o 
   4   1   1      150.92      145.52      3.02 o 
   5   1   1       11.40       13.15      2.57 o 
   6   1   1        0.02        0.00      2.48 o 
   7   1   1        0.02       -0.47      2.64 o 
  -7   2   1       27.92       24.81      4.03 o 
  -6   2   1      165.33      171.86      4.03 o 
  -5   2   1       19.48       17.47      1.00 o 
  -4   2   1      929.19     1021.00     20.53 o 
  -3   2   1      313.46      288.55      3.28 o 
  -2   2   1       16.46       16.30      1.97 o 
  -1   2   1       13.79       10.05      2.12 o 
   0   2   1      122.99      102.43      2.90 o 
   1   2   1        7.80        9.11      1.86 o 
   2   2   1      246.36      232.45      1.88 o 
   3   2   1      103.95       99.39      1.29 o 
   4   2   1       24.10       21.95      0.75 o 
   5   2   1        5.05        7.22      0.94 o 
   6   2   1      148.14      154.71      3.40 o 
   7   2   1        1.87        2.48      2.79 o 
  -7   3   1        3.52        2.07      1.09 o 
  -6   3   1      214.82      234.81      5.89 o 
  -5   3   1       31.24       29.14      2.27 o 
  -4   3   1       27.71       40.50      2.89 o 
  -3   3   1        3.85        1.34      1.31 o 
  -2   3   1       62.37       75.02      2.05 o 
  -1   3   1      291.43      258.69      3.88 o 
   0   3   1     1258.02     1143.15      9.47 o 
   1   3   1       96.06       88.17      2.12 o 
   2   3   1       28.48       25.78      1.97 o 
   3   3   1       49.88       51.30      1.25 o 
   4   3   1      586.79      599.22      3.98 o 
   5   3   1       19.11       19.63      1.01 o 
   6   3   1       37.48       41.59      1.60 o 
   7   3   1       16.81       16.69      1.03 o 
  -7   4   1        6.62        2.77      0.81 o 
  -6   4   1        0.01        0.01      0.89 o 
  -5   4   1        9.85        4.27      4.34 o 
  -4   4   1       87.61      101.29      2.61 o 
  -3   4   1       47.96       50.55      2.18 o 
  -2   4   1      310.05      319.18      4.14 o 
  -1   4   1       19.04       20.99      1.94 o 
   0   4   1      199.41      208.44      3.23 o 
   1   4   1       46.52       41.00      1.90 o 
   2   4   1      378.40      397.91      3.74 o 
   3   4   1       86.94       86.23      1.99 o 
   4   4   1       76.57       78.98      2.10 o 
   5   4   1       61.09       62.61      1.83 o 
   6   4   1       28.75       30.86      1.29 o 
   7   4   1       11.64       12.97      1.38 o 
  -7   5   1        0.24        0.51      0.78 o 
  -6   5   1       11.36       13.73      1.85 o 
  -5   5   1        5.23        0.00      2.64 o 
  -4   5   1        0.95        0.16      1.66 o 
  -3   5   1       12.99       11.32      2.23 o 
  -2   5   1      132.15      150.84      3.32 o 
  -1   5   1        5.88        9.46      2.04 o 
   0   5   1      388.19      415.38      5.13 o 
   1   5   1      204.77      218.95      5.43 o 
   2   5   1       58.05       58.17      2.76 o 
   3   5   1      174.38      168.99      2.45 o 
   4   5   1      315.12      317.61      3.68 o 
   5   5   1       63.62       63.02      2.01 o 
   6   5   1       98.35      104.23      2.05 o 
   7   5   1      135.82      132.12      3.83 o 
  -6   6   1        2.42        3.61      2.17 o 
  -5   6   1        0.99        0.35      1.62 o 
  -4   6   1      110.32      119.03      4.63 o 
  -3   6   1        9.32        5.11      7.21 o 
  -2   6   1       82.27       93.33      3.44 o 
  -1   6   1       58.59       66.07      3.15 o 
   0   6   1        6.20        4.93      3.05 o 
   1   6   1       24.93       28.10      3.95 o 
   2   6   1      261.37      243.13      4.22 o 
   3   6   1      335.78      323.28      4.06 o 
   4   6   1      149.26      140.10      2.65 o 
   5   6   1      242.83      236.76      3.68 o 
   6   6   1      154.51      167.30      4.37 o 
   7   6   1        4.04        3.84      1.94 o 
  -6   7   1       14.21       13.91      2.04 o 
  -5   7   1        2.09        0.86      1.79 o 
  -4   7   1        1.70        3.72      2.15 o 
  -3   7   1        3.91        2.61      2.25 o 
  -2   7   1        1.54        0.08      2.23 o 
  -1   7   1       11.50       13.16      3.00 o 
   0   7   1      148.14      153.50      4.25 o 
   1   7   1      230.47      239.82      4.85 o 
   2   7   1       15.70       16.87      3.14 o 
   3   7   1       97.92      103.47      2.57 o 
   4   7   1      511.78      523.90      5.51 o 
   5   7   1        2.06        4.96      1.84 o 
   6   7   1       38.01       39.36      2.14 o 
   7   7   1        0.71       -0.17      1.30 o 
  -5   8   1        3.71        1.50      3.27 o 
  -4   8   1        3.07        4.75      2.29 o 
  -3   8   1        1.08        1.37      2.29 o 
  -2   8   1       18.83       18.80      3.73 o 
  -1   8   1      112.78      116.17      3.90 o 
   0   8   1       12.60       11.89      3.18 o 
   1   8   1       35.37       36.33      5.74 o 
   2   8   1      325.70      312.15      5.48 o 
   3   8   1       69.21       79.53      2.98 o 
   4   8   1       25.89       25.38      2.35 o 
   5   8   1       11.76       11.98      1.81 o 
   6   8   1       11.77       10.73      2.02 o 
  -4   9   1        0.38        0.82      2.31 o 
  -3   9   1       46.70       48.19      3.80 o 
  -2   9   1       11.92       11.13      3.26 o 
  -1   9   1        6.66        3.57      3.41 o 
   0   9   1      116.24      122.23      7.29 o 
   1   9   1        8.04        0.00      2.64 o 
   2   9   1        0.10       -0.31      2.44 o 
   3   9   1       44.94       45.19      2.38 o 
   4   9   1       15.18        7.84      3.52 o 
   5   9   1        0.00        1.06      2.29 o 
  -2  10   1       10.53       13.49      3.72 o 
  -1  10   1        2.24        0.70      2.89 o 
   0  10   1        4.80        2.59      2.98 o 
   1  10   1       40.21       41.40      3.81 o 
   2  10   1        0.05        0.63      2.81 o 
   3  10   1        1.56        2.17      2.64 o 
  -2 -10   2        5.93        5.34      2.45 o 
  -1 -10   2        3.51        5.44      3.57 o 
   0 -10   2        0.32        0.56      2.68 o 
   1 -10   2        0.82        0.18      2.49 o 
   2 -10   2       15.22       13.21      9.38 o 
  -4  -9   2       12.87       13.84      1.70 o 
  -3  -9   2        0.74        1.51      1.47 o 
  -2  -9   2        7.96        8.18      2.22 o 
  -1  -9   2        4.46        3.97      2.68 o 
   0  -9   2       31.26       40.37      4.02 o 
   1  -9   2        5.58        2.17      3.26 o 
   2  -9   2        8.89       10.12      2.72 o 
   3  -9   2       13.51        9.68      8.14 o 
   4  -9   2       13.95       19.85      8.45 o 
  -5  -8   2        0.88        0.85      1.43 o 
  -4  -8   2       13.40       11.83      1.61 o 
  -3  -8   2        0.23        1.10      1.25 o 
  -2  -8   2       12.13       11.45      1.58 o 
  -1  -8   2       15.08       15.57      2.60 o 
   0  -8   2       28.41       33.84      3.28 o 
   1  -8   2        2.64       -0.35      2.09 o 
   2  -8   2       43.60       47.65      2.91 o 
   3  -8   2       22.98       24.21      2.52 o 
   4  -8   2        1.57        1.71      2.57 o 
   5  -8   2        5.69        3.35      1.95 o 
  -6  -7   2        5.63        5.95      1.52 o 
  -5  -7   2        0.93        0.94      1.77 o 
  -4  -7   2       26.33       28.41      1.88 o 
  -3  -7   2        6.68        4.88      1.32 o 
  -2  -7   2       61.29       63.01      2.36 o 
  -1  -7   2        8.85        9.61      3.04 o 
   0  -7   2       36.73       34.99      2.83 o 
   1  -7   2       88.69       88.40      3.20 o 
   2  -7   2       27.04       32.36      2.60 o 
   3  -7   2       27.39       30.19      2.26 o 
   4  -7   2        0.63        0.02      1.72 o 
   5  -7   2        0.12       -1.65      1.60 o 
   6  -7   2        1.91        1.21      1.46 o 
  -7  -6   2        4.30        2.11      2.33 o 
  -6  -6   2        0.41        1.06      1.59 o 
  -5  -6   2        1.11       -0.43      1.31 o 
  -4  -6   2       18.69       19.87      1.50 o 
  -3  -6   2       36.18       34.82      1.60 o 
  -2  -6   2        0.10       -0.24      1.09 o 
  -1  -6   2      226.39      227.29      4.40 o 
   0  -6   2       75.83       72.93      2.74 o 
   1  -6   2       43.97       50.19      2.85 o 
   2  -6   2       21.36       18.18      5.81 o 
   3  -6   2        2.11        3.09      1.89 o 
   4  -6   2       15.03       17.85      1.78 o 
   5  -6   2        4.32        2.96      1.43 o 
   6  -6   2        4.48        1.65      1.35 o 
  -7  -5   2        0.01       -0.20      1.60 o 
  -6  -5   2        6.76        5.71      1.67 o 
  -5  -5   2       29.39       33.99      1.52 o 
  -4  -5   2       11.22       10.66      1.60 o 
  -3  -5   2       21.61       20.77      1.43 o 
  -2  -5   2      216.64      217.44      3.86 o 
  -1  -5   2      132.55      133.48      2.69 o 
   0  -5   2       94.17       92.20      2.30 o 
   1  -5   2       49.26       51.32      2.01 o 
   2  -5   2       30.38       26.74      2.40 o 
   3  -5   2        2.17        2.40      1.52 o 
   4  -5   2       41.51       42.27      2.01 o 
   5  -5   2       11.89       10.23      1.31 o 
   6  -5   2        1.18        0.99      1.22 o 
   7  -5   2        0.39        0.00      3.10 o 
  -7  -4   2        1.19        0.34      1.03 o 
  -6  -4   2        0.64        1.24      1.39 o 
  -5  -4   2        2.78        2.79      1.20 o 
  -4  -4   2       23.94       23.39      1.14 o 
  -3  -4   2       57.24       57.26      1.54 o 
  -2  -4   2       33.95       35.41      1.06 o 
  -1  -4   2       16.02       15.50      1.43 o 
   0  -4   2       57.26       54.71      2.48 o 
   1  -4   2       34.66       35.21      1.85 o 
   2  -4   2       23.46       24.25      1.41 o 
   3  -4   2       20.41       24.03      1.38 o 
   4  -4   2       66.36       71.66      2.19 o 
   5  -4   2        0.04        0.24      1.01 o 
   6  -4   2       25.15       29.29      1.39 o 
   7  -4   2       11.32        0.00      3.10 o 
  -7  -3   2        0.05        0.74      0.91 o 
  -6  -3   2        1.07        0.87      0.93 o 
  -5  -3   2       18.66       19.07      1.74 o 
  -4  -3   2       43.62       43.21      1.29 o 
  -3  -3   2      108.44      111.09      1.83 o 
  -2  -3   2      141.85      126.47      1.64 o 
  -1  -3   2      481.56      451.58      3.45 o 
   0  -3   2        7.19        5.50      1.10 o 
   1  -3   2        3.60        3.37      1.20 o 
   2  -3   2      926.10      869.79      7.13 o 
   3  -3   2        7.75        7.26      0.86 o 
   4  -3   2       11.07       11.93      1.17 o 
   5  -3   2      153.57      140.52      2.43 o 
   6  -3   2       37.67       33.89      4.73 o 
   7  -3   2        1.05        0.00      4.34 o 
  -7  -2   2       34.16       31.06      1.81 o 
  -6  -2   2        8.82        5.93      1.16 o 
  -5  -2   2       20.94       23.16      1.48 o 
  -4  -2   2        9.86       11.32      1.01 o 
  -3  -2   2      147.30      138.64      3.22 o 
  -2  -2   2        0.04        0.33      0.57 o 
  -1  -2   2      230.31      194.16      1.71 o 
   0  -2   2     1201.42     1066.49      8.43 o 
   1  -2   2      138.16      134.67      1.92 o 
   2  -2   2       84.33       81.56      1.32 o 
   3  -2   2      651.08      636.20      4.52 o 
   4  -2   2      584.24      595.63      4.15 o 
   5  -2   2       29.07       32.09      1.30 o 
   6  -2   2       29.04       31.94      3.88 o 
   7  -2   2        6.76       -0.16      2.95 o 
  -7  -1   2       10.76        8.66      1.09 o 
  -6  -1   2        1.91        2.41      1.15 o 
  -5  -1   2       13.01       16.03      1.23 o 
  -4  -1   2        8.68        8.77      0.80 o 
  -3  -1   2        2.72        2.14      0.66 o 
  -2  -1   2     2434.75     2446.68     17.29 o 
  -1  -1   2        2.93        2.89      0.72 o 
   0  -1   2     2099.82        0.00      1.62 o 
   1  -1   2      951.94     1017.76      7.53 o 
   2  -1   2     3755.04     4098.53     46.35 o 
   3  -1   2       32.21       33.68      0.97 o 
   4  -1   2      711.85      704.31      9.67 o 
   5  -1   2       27.27       30.70      3.26 o 
   6  -1   2      173.00      172.56      5.59 o 
   7  -1   2       12.63       13.33      3.57 o 
  -7   0   2       10.34       10.38      0.80 o 
  -6   0   2       35.08       37.88      1.34 o 
  -5   0   2       10.23       10.28      1.23 o 
  -4   0   2      360.51      352.48      5.36 o 
  -3   0   2       28.89       23.73      1.43 o 
  -2   0   2     1063.32      923.99     11.95 o 
  -1   0   2     1082.18     1062.09     22.16 o 
   0   0   2      207.27      199.57      2.36 o 
   1   0   2      804.79      748.23      6.01 o 
   2   0   2     4412.27     4907.91     27.01 o 
   3   0   2        7.70        5.28      0.30 o 
   4   0   2      565.50      579.53      6.00 o 
   5   0   2       57.10       61.26      5.12 o 
   6   0   2        3.17        2.17      2.95 o 
   7   0   2        0.38        2.17      2.95 o 
  -7   1   2        0.05        0.16      0.44 o 
  -6   1   2       14.32       14.38      1.11 o 
  -5   1   2       30.80       34.06      2.28 o 
  -4   1   2       35.35       29.06      2.09 o 
  -3   1   2       33.09       30.99      2.49 o 
  -2   1   2       68.75       74.44      2.61 o 
  -1   1   2       32.81       23.73      3.11 o 
   0   1   2    11728.89    12815.13     86.89 o 
   1   1   2      179.64      147.64      2.15 o 
   2   1   2     2025.80     2115.39     10.69 o 
   3   1   2       17.32       13.24      0.79 o 
   4   1   2       63.46       58.85      1.59 o 
   5   1   2       11.48       14.86      2.40 o 
   6   1   2        3.11        5.27      2.95 o 
   7   1   2        6.23        4.03      4.81 o 
  -7   2   2        3.11        0.90      0.59 o 
  -6   2   2        5.59        3.69      1.21 o 
  -5   2   2       35.41       35.35      1.89 o 
  -4   2   2      261.18      297.20      3.73 o 
  -3   2   2       19.74       14.73      1.81 o 
  -2   2   2     2717.50     3037.53     40.07 o 
  -1   2   2       32.70       26.63      2.52 o 
   0   2   2      495.08      483.42      8.28 o 
   1   2   2      318.59      278.97      5.84 o 
   2   2   2     1890.89     1999.96     13.20 o 
   3   2   2        6.32        5.99      0.76 o 
   4   2   2        0.20        0.41      0.55 o 
   5   2   2       29.06       27.23      0.98 o 
   6   2   2      136.01      137.17      3.64 o 
   7   2   2        1.11        2.17      2.79 o 
  -7   3   2        0.71        1.47      1.30 o 
  -6   3   2       74.39       87.97      1.86 o 
  -5   3   2        0.11        0.78      1.68 o 
  -4   3   2      109.38      120.42      2.91 o 
  -3   3   2       22.76       16.69      2.53 o 
  -2   3   2      172.54      176.60      7.14 o 
  -1   3   2       17.32       15.40      1.97 o 
   0   3   2      985.94     1032.87      9.14 o 
   1   3   2      122.04      127.82      2.72 o 
   2   3   2      257.57      256.86      2.99 o 
   3   3   2       70.62       66.27      1.44 o 
   4   3   2      476.15      499.97      3.84 o 
   5   3   2        2.53        2.93      1.13 o 
   6   3   2       21.48       23.10      1.28 o 
   7   3   2       19.99       18.56      0.95 o 
  -7   4   2        0.02        0.75      0.86 o 
  -6   4   2       14.91       14.22      1.38 o 
  -5   4   2        9.69       13.48      2.87 o 
  -4   4   2        1.29       -0.79      1.91 o 
  -3   4   2        2.10        4.20      2.79 o 
  -2   4   2      154.86      148.41      3.28 o 
  -1   4   2       96.85      107.93      3.69 o 
   0   4   2      692.36      683.95      6.94 o 
   1   4   2       71.47       66.50      2.31 o 
   2   4   2     1733.64     1813.11     14.52 o 
   3   4   2        0.01        0.18      1.38 o 
   4   4   2      185.97      169.13      2.33 o 
   5   4   2       70.37       73.15      1.92 o 
   6   4   2        0.12        0.78      1.10 o 
   7   4   2        0.70        0.11      1.47 o 
  -7   5   2        0.63        0.42      1.19 o 
  -6   5   2        4.75       -0.10      1.20 o 
  -5   5   2        0.37       -0.04      1.46 o 
  -4   5   2       24.27       20.85     12.40 o 
  -3   5   2        5.74        8.88      2.41 o 
  -2   5   2      498.84      538.10     11.98 o 
  -1   5   2       26.62       26.18      2.72 o 
   0   5   2      623.66      646.17      7.69 o 
   1   5   2       14.34       18.04      2.15 o 
   2   5   2      237.80      226.27      3.73 o 
   3   5   2      102.68      120.49      2.78 o 
   4   5   2       74.67       77.86      2.33 o 
   5   5   2        7.52        7.11      1.48 o 
   6   5   2      102.62      108.18      3.02 o 
   7   5   2        0.01       -0.29      0.91 o 
  -6   6   2        0.42       -0.92      1.48 o 
  -5   6   2        7.24       -0.16      1.75 o 
  -4   6   2       55.95       72.35      2.98 o 
  -3   6   2       11.93        8.17      2.69 o 
  -2   6   2       78.56       84.81      6.20 o 
  -1   6   2        5.16        6.91      2.61 o 
   0   6   2       89.37       89.34      3.95 o 
   1   6   2      237.99      247.51      8.38 o 
   2   6   2       65.05       59.55      5.27 o 
   3   6   2      121.09      105.39      3.03 o 
   4   6   2      229.60      215.06      3.64 o 
   5   6   2        0.14       -0.23      1.29 o 
   6   6   2        0.00       -0.76      1.27 o 
   7   6   2       88.63       88.77      2.35 o 
  -5   7   2        0.21        0.59      1.87 o 
  -4   7   2        4.17        0.08      2.01 o 
  -3   7   2       27.09       37.80      2.95 o 
  -2   7   2       23.69       20.96      3.07 o 
  -1   7   2       85.04       85.72      4.01 o 
   0   7   2       60.42       64.54      4.15 o 
   1   7   2       25.69       23.41      5.89 o 
   2   7   2       60.69       59.27      4.73 o 
   3   7   2       20.10       18.89      2.01 o 
   4   7   2        3.32        2.94      1.60 o 
   5   7   2      130.30      134.64      3.01 o 
   6   7   2       17.56       17.17      1.74 o 
   7   7   2       12.94       10.97      3.92 o 
  -5   8   2        4.90        0.15      3.14 o 
  -4   8   2        0.17       -0.69      2.29 o 
  -3   8   2       29.54       34.49      3.15 o 
  -2   8   2        5.65        5.50      3.72 o 
  -1   8   2        0.43        1.32      3.45 o 
   0   8   2        0.89        1.29      2.55 o 
   1   8   2       39.32       39.04      3.41 o 
   2   8   2       10.55        9.04      2.75 o 
   3   8   2      304.42      303.55      5.93 o 
   4   8   2        4.36        2.95      2.96 o 
   5   8   2       32.24       36.91      2.95 o 
   6   8   2        0.06        0.28      1.49 o 
  -3   9   2        0.37        0.78      3.55 o 
  -2   9   2        2.39        3.44      2.93 o 
  -1   9   2       45.42       52.72      4.50 o 
   0   9   2       16.89       19.84      6.20 o 
   1   9   2      148.66      151.88      5.58 o 
   2   9   2        8.42        1.99      2.78 o 
   3   9   2       50.63       59.34      3.00 o 
   4   9   2        0.03       -0.41      1.67 o 
   5   9   2       10.74       12.86      2.71 o 
  -2  10   2       20.98       28.53      4.19 o 
  -1  10   2       41.66       45.92      3.94 o 
   0  10   2        3.80        1.33      3.05 o 
   1  10   2       29.08        0.00      4.81 o 
   2  10   2        1.43        0.00      2.79 o 
   3  10   2        0.54       -1.24      4.34 o 
  -2 -10   3        0.30       -0.26      2.03 o 
  -1 -10   3        0.58        0.97      2.82 o 
   0 -10   3        0.01        1.04      2.76 o 
   1 -10   3        0.03        0.82      4.21 o 
  -4  -9   3        3.30        4.67      1.42 o 
  -3  -9   3        4.68        5.73      1.43 o 
  -2  -9   3        0.33       -0.70      1.32 o 
  -1  -9   3        7.70        8.04      2.71 o 
   0  -9   3       22.47       19.05      9.22 o 
   1  -9   3       10.37        9.68      2.76 o 
   2  -9   3        2.60        1.80      2.79 o 
   3  -9   3        3.57        2.92      3.10 o 
  -5  -8   3        0.19        1.13      1.41 o 
  -4  -8   3        0.08        0.16      1.01 o 
  -3  -8   3       18.33       18.46      1.52 o 
  -2  -8   3       13.46       14.89      1.61 o 
  -1  -8   3       26.06       24.80      2.62 o 
   0  -8   3        9.10        8.77      2.85 o 
   1  -8   3       34.49       41.07      2.83 o 
   2  -8   3        1.75        1.74      2.20 o 
   3  -8   3        7.24        5.96      2.23 o 
   4  -8   3        9.05       12.16      2.18 o 
   5  -8   3        0.26        1.67      1.89 o 
  -6  -7   3        0.16        0.34      1.52 o 
  -5  -7   3       15.18       15.98      1.69 o 
  -4  -7   3       39.84       37.25      1.63 o 
  -3  -7   3        6.65        6.28      1.60 o 
  -2  -7   3        5.78        6.16      1.63 o 
  -1  -7   3       89.58       90.23      3.33 o 
   0  -7   3       19.61       21.87      2.67 o 
   1  -7   3        0.00        1.66      2.12 o 
   2  -7   3       30.20       35.57      2.49 o 
   3  -7   3        0.57        0.79      2.33 o 
   4  -7   3        7.04        5.99      2.93 o 
   5  -7   3        1.23        1.24      1.55 o 
   6  -7   3        0.00       -0.21      1.21 o 
  -6  -6   3       12.48       13.25      3.18 o 
  -5  -6   3       11.45        6.99      1.58 o 
  -4  -6   3       36.45       37.70      1.56 o 
  -3  -6   3      110.29       97.22      2.33 o 
  -2  -6   3       10.64        8.51      1.23 o 
  -1  -6   3        0.05       -0.09      1.70 o 
   0  -6   3       72.62       72.59      3.27 o 
   1  -6   3       13.38       16.63      2.07 o 
   2  -6   3       12.99       14.09      2.07 o 
   3  -6   3        4.71        7.19      1.79 o 
   4  -6   3        0.05        0.56      1.41 o 
   5  -6   3       35.21       29.31      4.11 o 
   6  -6   3       26.83       26.11      7.04 o 
  -7  -5   3        6.00        2.01      2.02 o 
  -6  -5   3       19.93       24.70      1.97 o 
  -5  -5   3       37.54       36.74      2.18 o 
  -4  -5   3       40.66       38.23      1.59 o 
  -3  -5   3       27.14       33.65      1.66 o 
  -2  -5   3        1.92        1.33      1.11 o 
  -1  -5   3      203.21      214.50      3.46 o 
   0  -5   3      249.10      231.25      8.85 o 
   1  -5   3       51.34       52.66      2.03 o 
   2  -5   3        1.81        2.88      1.52 o 
   3  -5   3      217.33      223.72      4.50 o 
   4  -5   3      117.79      108.23      2.49 o 
   5  -5   3        0.17        0.08      1.06 o 
   6  -5   3        2.62        1.68      1.26 o 
   7  -5   3        7.14        0.00      2.95 o 
  -7  -4   3        0.00       -0.26      1.16 o 
  -6  -4   3       13.75       16.91      1.83 o 
  -5  -4   3        0.91        2.01      1.57 o 
  -4  -4   3       22.64       22.77      1.42 o 
  -3  -4   3      108.27      104.75      2.16 o 
  -2  -4   3      315.68      310.64      3.77 o 
  -1  -4   3       11.34       14.69      0.83 o 
   0  -4   3       14.32       16.71      1.53 o 
   1  -4   3      467.21      461.11      5.45 o 
   2  -4   3      851.78      835.75      7.45 o 
   3  -4   3       26.71       27.77      1.48 o 
   4  -4   3        0.79        2.16      1.04 o 
   5  -4   3       55.21       58.26      1.67 o 
   6  -4   3       11.99       11.56      1.63 o 
   7  -4   3        2.75        0.00      4.50 o 
  -7  -3   3        0.15       -0.23      1.07 o 
  -6  -3   3       11.15       13.37      1.11 o 
  -5  -3   3        6.05        7.67      1.49 o 
  -4  -3   3       86.41       85.38      2.48 o 
  -3  -3   3       57.10       63.31      1.87 o 
  -2  -3   3      802.96      782.36      6.30 o 
  -1  -3   3     1002.61     1041.32     16.21 o 
   0  -3   3     2501.20     2675.98     19.69 o 
   1  -3   3      184.14      185.76      2.47 o 
   2  -3   3      109.59      104.70      2.56 o 
   3  -3   3      363.56      367.44      3.29 o 
   4  -3   3        4.59        6.06      0.87 o 
   5  -3   3        2.00        2.38      1.26 o 
   6  -3   3        0.66        0.75      0.40 o 
   7  -3   3        0.93        0.00      2.64 o 
  -7  -2   3        0.21        0.10      1.05 o 
  -6  -2   3        1.10        1.58      0.99 o 
  -5  -2   3      120.60      126.35      1.96 o 
  -4  -2   3      388.62      392.86      4.61 o 
  -3  -2   3      124.44      126.44      2.56 o 
  -2  -2   3     1952.21     2062.12     24.42 o 
  -1  -2   3      937.60      874.76     10.19 o 
   0  -2   3       16.75       17.11      1.47 o 
   1  -2   3      103.15       98.44      1.36 o 
   2  -2   3        7.29        6.32      0.70 o 
   3  -2   3       43.42       46.51      1.31 o 
   4  -2   3       73.78       74.35      1.81 o 
   5  -2   3        8.40        6.30      0.56 o 
   6  -2   3       12.06       12.56      3.41 o 
   7  -2   3       24.68       27.75      3.88 o 
  -7  -1   3       20.53       21.08      1.13 o 
  -6  -1   3       75.27       75.61      1.56 o 
  -5  -1   3        0.86        0.24      0.95 o 
  -4  -1   3      364.51      350.25      3.54 o 
  -3  -1   3      206.10      196.48      2.08 o 
  -2  -1   3       42.82       39.06      1.47 o 
   0  -1   3      734.68      777.80      7.06 o 
   1  -1   3      127.22      128.74      1.51 o 
   2  -1   3     1232.79     1185.44     12.71 o 
   3  -1   3      136.23      128.97      1.62 o 
   4  -1   3       36.15       37.67      0.84 o 
   5  -1   3       29.42       27.75      3.10 o 
   6  -1   3       18.25       23.88      3.72 o 
   7  -1   3        0.54        0.00      2.64 o 
  -7   0   3        0.57        0.11      0.58 o 
  -6   0   3        1.09        0.93      1.21 o 
  -5   0   3       59.19       52.07      3.83 o 
  -4   0   3        4.19        6.43      2.12 o 
  -3   0   3        8.42        8.53      3.88 o 
  -2   0   3      250.42      240.82      4.66 o 
  -1   0   3      183.70      165.61      2.87 o 
   0   0   3      312.27      276.12      4.12 o 
   1   0   3       74.60       54.00      1.48 o 
   2   0   3      329.28      304.08      2.58 o 
   3   0   3      134.89      135.12      1.62 o 
   4   0   3        4.86        7.20      0.71 o 
   5   0   3        0.48       -0.23      1.79 o 
   6   0   3       64.24       67.93      6.36 o 
   7   0   3       16.45       19.22      3.57 o 
  -7   1   3        0.05       -0.52      0.84 o 
  -6   1   3        4.18        2.04      1.66 o 
  -5   1   3       16.02       17.01      4.88 o 
  -4   1   3        0.01       -0.06      1.20 o 
  -3   1   3       24.37       25.38      1.78 o 
  -2   1   3      139.29      122.62      2.95 o 
  -1   1   3       23.01       25.72      4.24 o 
   0   1   3       97.03       72.36      4.68 o 
   1   1   3      118.22      122.76      2.21 o 
   2   1   3      233.03      189.27      1.82 o 
   3   1   3       12.09       13.78      0.78 o 
   4   1   3      230.78      223.02      3.25 o 
   5   1   3       11.02       14.18      2.05 o 
   6   1   3        1.15        3.24      2.31 o 
   7   1   3       21.46       18.91      3.41 o 
  -7   2   3        0.81        0.56      1.69 o 
  -6   2   3        7.14        5.83      2.23 o 
  -5   2   3        0.18       -0.37      1.41 o 
  -4   2   3        1.66        1.50      1.71 o 
  -3   2   3        8.02        6.05      2.31 o 
  -2   2   3      133.37      127.15      3.62 o 
  -1   2   3       22.77       21.73      2.52 o 
   0   2   3      196.18      155.97      4.51 o 
   1   2   3      137.15      121.92      3.23 o 
   2   2   3     1535.39     1479.79     10.54 o 
   3   2   3       44.96       44.14      1.13 o 
   4   2   3        1.77        0.66      0.69 o 
   5   2   3       69.51       74.24      1.09 o 
   6   2   3       18.93       19.07      2.60 o 
   7   2   3       22.12       21.42      2.64 o 
  -7   3   3        1.20        0.75      1.76 o 
  -6   3   3       12.20        7.89      4.81 o 
  -5   3   3        3.15        0.14      2.62 o 
  -4   3   3        0.27       -1.79      3.53 o 
  -3   3   3       41.84       36.98      2.60 o 
  -2   3   3      147.79      141.69      3.42 o 
  -1   3   3       22.29       20.41      2.71 o 
   0   3   3      317.94      311.85      4.51 o 
   1   3   3        4.13        7.01      2.05 o 
   2   3   3       42.07       46.66      1.75 o 
   3   3   3      179.69      218.23      3.53 o 
   4   3   3        2.89        2.70      1.01 o 
   5   3   3      116.95      125.24      1.82 o 
   6   3   3       17.51       18.84      0.97 o 
   7   3   3        0.48        0.08      0.59 o 
  -7   4   3        0.87        0.28      0.85 o 
  -6   4   3        0.82        0.08      1.19 o 
  -5   4   3        1.63        0.87      1.63 o 
  -4   4   3        0.47       -0.16      2.04 o 
  -3   4   3        7.63       12.98      2.67 o 
  -2   4   3        0.58       -0.47      2.15 o 
  -1   4   3        0.17        0.25      2.15 o 
   0   4   3       20.60       22.41      2.68 o 
   1   4   3      763.93      844.68      8.32 o 
   2   4   3      132.94      110.22      2.95 o 
   3   4   3      132.65      150.36      2.60 o 
   4   4   3       33.48       36.00      1.91 o 
   5   4   3        4.53        4.06      1.62 o 
   6   4   3       33.03       35.57      1.46 o 
   7   4   3        8.08        1.85      2.37 o 
  -6   5   3        0.18       -0.09      1.70 o 
  -5   5   3        6.82        0.08      2.19 o 
  -4   5   3        9.28       14.94      9.77 o 
  -3   5   3       23.10       35.04      4.17 o 
  -2   5   3        6.38       10.44      2.95 o 
  -1   5   3      293.49      341.11      5.48 o 
   0   5   3       10.36        5.03      2.44 o 
   1   5   3      298.44      307.85      4.89 o 
   2   5   3        0.14       -0.62      1.97 o 
   3   5   3       21.36       22.46      2.06 o 
   4   5   3       58.76       53.20      2.13 o 
   5   5   3       26.51       26.98      1.75 o 
   6   5   3       26.34       24.53      1.46 o 
   7   5   3        2.02        1.01      1.33 o 
  -6   6   3        4.98        0.08      1.97 o 
  -5   6   3        4.75       -0.08      1.90 o 
  -4   6   3        7.12        0.14      1.99 o 
  -3   6   3      108.21      121.72      4.46 o 
  -2   6   3        0.33       -0.16      4.81 o 
  -1   6   3       61.77       61.72      3.69 o 
   0   6   3        4.81        2.98      2.77 o 
   1   6   3       85.85       79.40      6.13 o 
   2   6   3      177.65      176.49      4.24 o 
   3   6   3       13.74       14.88      1.95 o 
   4   6   3        7.94        7.92      1.85 o 
   5   6   3       95.65       98.39      2.49 o 
   6   6   3       28.89       32.49      2.32 o 
   7   6   3       52.03       51.71      1.78 o 
  -5   7   3        8.67        0.00      1.74 o 
  -4   7   3        3.54        0.24      2.34 o 
  -3   7   3        0.01       -0.04      2.13 o 
  -2   7   3        0.60        1.90      2.69 o 
  -1   7   3       29.92       32.29      3.96 o 
   0   7   3       66.92       76.40      4.16 o 
   1   7   3       13.20       15.45      3.38 o 
   2   7   3       27.85       32.12      3.40 o 
   3   7   3      260.74      261.37      3.89 o 
   4   7   3       25.80       25.68      1.94 o 
   5   7   3      100.10       93.45      2.67 o 
   6   7   3        1.33        0.84      1.48 o 
   7   7   3        0.09       -0.61      1.70 o 
  -4   8   3        0.98       -1.04      2.41 o 
  -3   8   3       17.49       14.20      9.30 o 
  -2   8   3       33.92       42.31      3.35 o 
  -1   8   3       19.21       23.11      3.50 o 
   0   8   3       28.31       29.29      4.26 o 
   1   8   3      185.93      195.29      4.95 o 
   2   8   3       23.43       21.67      3.12 o 
   3   8   3        1.60        0.47      2.27 o 
   4   8   3        3.23        3.13      2.37 o 
   5   8   3        2.14        2.78      2.70 o 
   6   8   3        3.22        2.49      1.93 o 
  -3   9   3       14.16       -1.15      3.88 o 
  -2   9   3        3.95        2.30      3.99 o 
  -1   9   3       27.63        8.91     12.25 o 
   0   9   3        0.09       -0.58      2.85 o 
   1   9   3        3.41        0.16      2.93 o 
   2   9   3        0.02       -0.94      3.78 o 
   3   9   3        8.61        4.55      2.22 o 
   4   9   3        0.08       -1.10      1.89 o 
   5   9   3        0.19        2.18      2.14 o 
  -1  10   3        3.41        5.10      3.88 o 
   0  10   3        0.85       -0.69      3.09 o 
   1  10   3        1.12       -0.93      6.20 o 
   2  10   3        0.27        0.00      2.95 o 
   3  10   3        3.22        2.02      3.10 o 
  -1 -10   4       27.37       30.96      2.44 o 
   0 -10   4       24.79       22.77     14.11 o 
  -3  -9   4        9.58       11.10      1.66 o 
  -2  -9   4       16.34       18.21      1.92 o 
  -1  -9   4        6.08        7.56      2.13 o 
   0  -9   4        0.69       -1.16      4.04 o 
   1  -9   4        2.21        2.53      2.45 o 
   2  -9   4        6.13        3.50      2.79 o 
   3  -9   4        7.43       -0.29      3.39 o 
  -5  -8   4       12.16       14.46      6.09 o 
  -4  -8   4       10.63       11.86      2.25 o 
  -3  -8   4       24.34       24.95      1.84 o 
  -2  -8   4        6.70        6.17      1.55 o 
  -1  -8   4       56.37       55.05      3.07 o 
   0  -8   4       22.54       20.88      3.21 o 
   1  -8   4       28.63       27.33      2.73 o 
   2  -8   4       10.11       10.13      2.34 o 
   3  -8   4      103.63      110.65      4.06 o 
   4  -8   4        8.12        6.79      2.16 o 
  -6  -7   4        1.34        1.24      2.64 o 
  -5  -7   4       23.75       23.33      3.26 o 
  -4  -7   4        9.71        9.72      1.83 o 
  -3  -7   4       38.68       29.32      1.33 o 
  -2  -7   4       82.37       76.99      1.75 o 
  -1  -7   4       64.74       61.25      3.52 o 
   0  -7   4        0.06        0.23      2.18 o 
   1  -7   4      203.89      207.51      4.06 o 
   2  -7   4       64.77       72.58      3.33 o 
   3  -7   4        2.45        3.52      2.26 o 
   4  -7   4       10.58        9.50      1.90 o 
   5  -7   4        4.62        2.82      1.75 o 
  -6  -6   4       28.07       30.08      4.50 o 
  -5  -6   4       40.00       39.96      1.94 o 
  -4  -6   4       17.02       14.80      1.79 o 
  -3  -6   4       20.84       21.00      1.35 o 
  -2  -6   4      104.00      108.98      1.92 o 
  -1  -6   4       85.68       85.97      1.67 o 
   0  -6   4      118.35      122.34      3.29 o 
   1  -6   4        2.97        1.73      2.35 o 
   2  -6   4       23.96       21.27      2.70 o 
   3  -6   4       29.71       27.44      2.07 o 
   4  -6   4        0.48        1.65      1.66 o 
   5  -6   4        2.20        0.60      1.21 o 
   6  -6   4        3.28        1.77      1.29 o 
  -7  -5   4       16.88       15.99      1.57 o 
  -6  -5   4        1.14        0.67      1.39 o 
  -5  -5   4        2.85        5.89      2.17 o 
  -4  -5   4      152.73      157.43      3.18 o 
  -3  -5   4       43.98       54.02      1.56 o 
  -2  -5   4      313.17      301.72      2.97 o 
  -1  -5   4       24.10       23.36      0.85 o 
   0  -5   4       34.27       32.78      2.03 o 
   1  -5   4      112.69      113.14      2.69 o 
   2  -5   4        3.10        2.48      1.64 o 
   3  -5   4        7.17        8.65      1.59 o 
   4  -5   4       53.03       59.78      1.83 o 
   5  -5   4       17.88       17.93      1.81 o 
   6  -5   4        2.72        0.08      1.86 o 
   7  -5   4        4.62        0.00      4.50 o 
  -7  -4   4        6.82        3.61      1.52 o 
  -6  -4   4      114.51      121.81      2.14 o 
  -5  -4   4        0.05        0.73      1.79 o 
  -4  -4   4       63.72       62.69      2.14 o 
  -3  -4   4        1.25        0.98      1.16 o 
  -2  -4   4       24.90       30.57      1.20 o 
  -1  -4   4       48.01       50.02      1.95 o 
   0  -4   4      289.06      296.68      3.79 o 
   1  -4   4      155.96      165.69      3.88 o 
   2  -4   4      180.62      182.16      3.17 o 
   3  -4   4       45.99       50.76      1.51 o 
   4  -4   4        1.56        1.22      1.24 o 
   5  -4   4       11.19        9.72      2.14 o 
   6  -4   4        9.46        7.54      1.47 o 
   7  -4   4        1.19        0.00      2.64 o 
  -7  -3   4        0.46        0.56      1.08 o 
  -6  -3   4        5.91        5.03      1.17 o 
  -5  -3   4        4.31        4.14      1.16 o 
  -4  -3   4        5.44        7.42      1.52 o 
  -3  -3   4       33.50       31.89      1.17 o 
  -2  -3   4       86.29      106.27      4.19 o 
  -1  -3   4       55.19       62.51      3.72 o 
   0  -3   4      321.87      306.00      3.68 o 
   1  -3   4       78.07       97.07      1.49 o 
   2  -3   4        0.00        1.09      0.83 o 
   3  -3   4       60.58       63.14      1.61 o 
   4  -3   4       50.83       53.46      1.71 o 
   5  -3   4        0.59        0.22      1.19 o 
   6  -3   4        6.04        5.54      0.72 o 
   7  -3   4        0.28        0.00      2.64 o 
  -7  -2   4        0.01       -0.01      1.03 o 
  -6  -2   4        2.78        4.51      1.43 o 
  -5  -2   4        0.19        0.62      1.07 o 
  -4  -2   4       39.68       39.72      1.45 o 
  -3  -2   4      105.31      112.25      1.83 o 
  -2  -2   4       13.00       10.23      1.03 o 
  -1  -2   4      163.23      166.31      3.57 o 
   0  -2   4      577.77      585.82      7.64 o 
   1  -2   4       34.40       33.96      0.94 o 
   2  -2   4       72.29       80.90      1.54 o 
   3  -2   4        6.36        7.04      0.92 o 
   4  -2   4       22.50       21.08      1.12 o 
   5  -2   4        0.00        0.02      0.61 o 
   6  -2   4        0.70       -1.24      2.95 o 
   7  -2   4        0.90        0.00      4.03 o 
  -7  -1   4       11.07        5.34      2.87 o 
  -6  -1   4        3.72        2.05      1.27 o 
  -5  -1   4       70.83       70.11      1.73 o 
  -4  -1   4       13.65       15.35      1.27 o 
  -3  -1   4        0.24        0.07      1.06 o 
  -2  -1   4      191.25      202.97      2.53 o 
  -1  -1   4        8.13       12.56      2.17 o 
   0  -1   4      668.67      704.33     29.47 o 
   1  -1   4       19.92       17.66      0.73 o 
   2  -1   4       44.83       42.96      0.87 o 
   3  -1   4        4.64        3.08      0.69 o 
   4  -1   4       20.97       19.07      0.99 o 
   5  -1   4       25.78       26.90      3.64 o 
   6  -1   4       44.83       46.05      3.88 o 
   7  -1   4        0.59        0.00      4.19 o 
  -7   0   4       12.51        4.09      2.80 o 
  -6   0   4        1.91        1.65      1.47 o 
  -5   0   4        0.75        0.60      1.94 o 
  -4   0   4       34.05       34.52      2.27 o 
  -3   0   4       39.47       39.23      3.41 o 
  -2   0   4      305.89      324.51      5.91 o 
  -1   0   4        0.05        0.43      1.45 o 
   0   0   4        0.94        0.84      2.01 o 
   1   0   4      473.15      445.73      3.67 o 
   2   0   4        0.86        0.71      0.70 o 
   3   0   4       22.98       24.32      1.26 o 
   4   0   4      415.12      405.17      2.86 o 
   5   0   4        8.88        7.84      2.05 o 
   6   0   4      109.03      119.60      4.81 o 
   7   0   4        0.19        0.00      4.03 o 
  -7   1   4        5.55        3.84      2.00 o 
  -6   1   4        0.13        1.41      1.85 o 
  -5   1   4        9.12       10.56      2.91 o 
  -4   1   4        5.18        6.44      2.05 o 
  -3   1   4      198.09      202.06      5.05 o 
  -2   1   4        1.19        0.30      2.27 o 
  -1   1   4      146.25      144.18      3.13 o 
   0   1   4      369.98      348.69      4.67 o 
   1   1   4       23.28       26.49      2.27 o 
   2   1   4     1474.84     1487.04     14.08 o 
   3   1   4       65.55       64.21      1.36 o 
   4   1   4      739.92      723.03      4.75 o 
   5   1   4       25.83       23.46      1.30 o 
   6   1   4       50.68       50.85      4.62 o 
   7   1   4        1.40        3.57      4.81 o 
  -7   2   4        0.08       -0.26      1.39 o 
  -6   2   4        5.44        3.01      3.33 o 
  -5   2   4       28.79       30.62      2.26 o 
  -4   2   4       36.56       43.29      2.64 o 
  -3   2   4       45.43       43.98      3.18 o 
  -2   2   4      216.96      235.51      4.66 o 
  -1   2   4       11.04        8.20      2.40 o 
   0   2   4     1908.67     2016.96     16.30 o 
   1   2   4      770.73      748.22      8.11 o 
   2   2   4      391.93      401.61      3.63 o 
   3   2   4       24.79       29.27      1.23 o 
   4   2   4      557.34      567.21      4.07 o 
   5   2   4       14.09       16.84      0.91 o 
   6   2   4       20.40       16.49      0.51 o 
   7   2   4       79.09       82.45      6.82 o 
  -7   3   4       12.32       13.51      1.69 o 
  -6   3   4        2.24        1.07      1.41 o 
  -5   3   4        1.88        1.09      1.86 o 
  -4   3   4        2.25        1.14      2.91 o 
  -3   3   4      119.16      124.36      5.28 o 
  -2   3   4      295.11      297.17      5.74 o 
  -1   3   4      137.63      144.43      4.74 o 
   0   3   4      203.66      206.47      4.16 o 
   1   3   4      200.97      221.21      4.73 o 
   2   3   4     2052.98     2108.43     13.58 o 
   3   3   4      177.06      175.96      2.47 o 
   4   3   4       59.03       60.41      2.06 o 
   5   3   4      184.75      184.25      2.20 o 
   6   3   4      140.78      143.92      1.86 o 
   7   3   4       20.97       17.30      3.67 o 
  -7   4   4        0.06       -0.09      1.29 o 
  -6   4   4        0.09        0.29      1.74 o 
  -5   4   4        9.48        3.45      5.19 o 
  -4   4   4      106.80      118.77      3.95 o 
  -3   4   4       49.20       45.59      4.05 o 
  -2   4   4       14.18       11.71      3.95 o 
  -1   4   4       84.26       86.71      4.47 o 
   0   4   4     1136.00     1156.19     11.11 o 
   1   4   4      184.24      202.84      5.03 o 
   2   4   4       39.10       34.67      3.38 o 
   3   4   4      501.01      500.68      4.70 o 
   4   4   4      180.74      187.14      3.17 o 
   5   4   4        9.90        7.57      1.87 o 
   6   4   4      153.62      155.51      3.69 o 
   7   4   4       14.70       13.71      2.39 o 
  -6   5   4        5.94        0.18      1.60 o 
  -5   5   4        4.64        1.05      2.27 o 
  -4   5   4        0.08       -0.04      2.04 o 
  -3   5   4        5.07        5.29      3.60 o 
  -2   5   4       47.09       50.47      4.41 o 
  -1   5   4      195.60      198.92      8.85 o 
   0   5   4       43.70       44.82      4.57 o 
   1   5   4       74.96       77.76      3.61 o 
   2   5   4      174.90      190.62      4.32 o 
   3   5   4        9.83       12.16      1.91 o 
   4   5   4      276.78      257.94      3.93 o 
   5   5   4       13.02       15.79      1.77 o 
   6   5   4       53.77       55.03      2.02 o 
   7   5   4        8.19        7.30      2.96 o 
  -6   6   4        0.05        0.23      2.14 o 
  -5   6   4        5.30        0.19      3.17 o 
  -4   6   4        4.42        0.43      2.32 o 
  -3   6   4       19.64       20.18      3.17 o 
  -2   6   4       24.88       17.09     14.65 o 
  -1   6   4        3.62        3.43      4.60 o 
   0   6   4       12.28       13.15      3.52 o 
   1   6   4       41.41       45.06      3.75 o 
   2   6   4      302.85      284.46      9.55 o 
   3   6   4      104.83      103.26      3.55 o 
   4   6   4        2.75        5.69      2.17 o 
   5   6   4        8.53        8.28      1.96 o 
   6   6   4       77.22       77.69      2.18 o 
   7   6   4        0.48       -0.34      1.45 o 
  -5   7   4        7.50        0.06      1.85 o 
  -4   7   4        0.09        0.19      2.48 o 
  -3   7   4        0.50        1.43      2.65 o 
  -2   7   4       21.13       22.34      3.31 o 
  -1   7   4       60.19       59.34      4.52 o 
   0   7   4       35.59       33.33      4.11 o 
   1   7   4       29.17       33.18      4.36 o 
   2   7   4       24.32       23.44      3.55 o 
   3   7   4       12.19       13.42      2.12 o 
   4   7   4       58.22       58.27      2.37 o 
   5   7   4        9.79       11.54      1.86 o 
   6   7   4       10.83       12.81      2.51 o 
  -4   8   4        6.49        4.01      3.33 o 
  -3   8   4        7.16        5.32      4.11 o 
  -2   8   4        4.59        2.44      3.33 o 
  -1   8   4        4.52        3.98      3.37 o 
   0   8   4       17.43       17.04      3.37 o 
   1   8   4        1.12        2.70      3.35 o 
   2   8   4       26.25       22.51      3.29 o 
   3   8   4        0.09        2.47      2.30 o 
   4   8   4        0.17        2.76      2.24 o 
   5   8   4       25.63       32.38      3.45 o 
   6   8   4        5.44        5.43      1.88 o 
  -3   9   4        0.03        0.77      2.95 o 
  -2   9   4        9.73        0.17      2.71 o 
  -1   9   4        9.64        0.08      2.78 o 
   0   9   4        0.00        0.67      2.97 o 
   1   9   4        0.13        0.49      3.36 o 
   2   9   4        3.15        3.44      4.22 o 
   3   9   4        6.51        6.79      3.41 o 
   4   9   4        9.41       11.62      2.30 o 
   5   9   4       12.08       18.84      3.33 o 
   0  10   4        5.63        5.71      4.11 o 
   1  10   4        0.52        0.22      2.99 o 
   2  10   4        1.63        0.24      3.07 o 
   3  10   4       13.83       23.53      6.60 o 
  -3  -9   5        0.10       -1.95      3.24 o 
  -2  -9   5        5.55        4.45      1.03 o 
  -1  -9   5        2.17        1.41      1.01 o 
   0  -9   5        5.54        3.17      3.24 o 
   1  -9   5        0.00       -0.11      2.18 o 
   2  -9   5        0.12        1.11      2.40 o 
   3  -9   5        0.82       -0.66      2.83 o 
  -4  -8   5        0.14       -0.25      1.02 o 
  -3  -8   5        0.00        0.46      1.24 o 
  -2  -8   5       33.88       33.63      2.78 o 
  -1  -8   5       29.13       33.62      1.38 o 
   0  -8   5       11.97       11.05      3.03 o 
   1  -8   5        6.51        5.70      2.83 o 
   2  -8   5       72.67       78.89      3.23 o 
   3  -8   5       21.36       18.56     12.33 o 
   4  -8   5        5.34        3.88      1.75 o 
  -5  -7   5        1.26        0.93      2.64 o 
  -4  -7   5       17.60       15.30      1.92 o 
  -3  -7   5       15.08       18.28      1.57 o 
  -2  -7   5        8.49        6.24      1.30 o 
  -1  -7   5       13.52       10.73      1.31 o 
   0  -7   5      122.71      124.72      3.51 o 
   1  -7   5       55.84       52.61      4.22 o 
   2  -7   5        0.22        0.26      2.21 o 
   3  -7   5        9.35       11.85      2.14 o 
   4  -7   5       59.96       66.89      2.11 o 
   5  -7   5        0.17        0.40      1.32 o 
  -6  -6   5        7.00        7.13      2.64 o 
  -5  -6   5        2.39        5.74      2.64 o 
  -4  -6   5       50.95       51.64      3.41 o 
  -3  -6   5       88.64       92.17      1.91 o 
  -2  -6   5      125.76      112.73      1.74 o 
  -1  -6   5      157.17      164.33      2.85 o 
   0  -6   5       77.27       76.92      3.06 o 
   1  -6   5        1.53        1.02      1.96 o 
   2  -6   5      158.78      161.70      3.51 o 
   3  -6   5        3.97        5.37      1.39 o 
   4  -6   5       10.53       11.12      2.29 o 
   5  -6   5        0.64        1.01      1.24 o 
   6  -6   5        0.27       -0.50      1.52 o 
  -6  -5   5       47.17       47.56      1.83 o 
  -5  -5   5      111.33      116.49      3.88 o 
  -4  -5   5       34.86       35.51      4.34 o 
  -3  -5   5       73.74       78.79      3.72 o 
  -2  -5   5       34.31       33.62      1.28 o 
  -1  -5   5        4.83        4.55      0.56 o 
   0  -5   5      216.89      205.19      4.99 o 
   1  -5   5       46.64       51.15      2.79 o 
   2  -5   5        9.44        8.07      1.81 o 
   3  -5   5        1.51        0.15      1.33 o 
   4  -5   5        4.57        5.40      1.42 o 
   5  -5   5       41.00       44.49      2.51 o 
   6  -5   5        6.09        0.22      1.45 o 
   7  -5   5       15.52        0.78      3.26 o 
  -7  -4   5       26.44       26.75      1.70 o 
  -6  -4   5        7.14        5.43      1.38 o 
  -5  -4   5       43.90       45.85      1.63 o 
  -4  -4   5       52.59       56.55      1.60 o 
  -3  -4   5        0.02       -0.62      2.17 o 
  -2  -4   5       39.40       33.18      4.34 o 
  -1  -4   5       64.24       67.93      3.10 o 
   0  -4   5       51.73       48.67      0.96 o 
   1  -4   5       24.93       22.08      1.41 o 
   2  -4   5        4.56        4.23      1.09 o 
   3  -4   5      199.98      205.44      3.47 o 
   4  -4   5        4.56        3.19      1.49 o 
   5  -4   5       26.41       29.01      3.72 o 
   6  -4   5        3.16        2.37      1.71 o 
   7  -4   5        2.36        0.00      2.64 o 
  -7  -3   5        2.15        2.37      1.35 o 
  -6  -3   5       16.06       15.61      1.28 o 
  -5  -3   5        2.78        2.95      1.09 o 
  -4  -3   5        0.12       -0.25      1.60 o 
  -3  -3   5       45.50       43.10      1.60 o 
  -2  -3   5        0.78        0.00      1.71 o 
  -1  -3   5       84.25       92.15      3.10 o 
   0  -3   5       34.66       32.72      2.33 o 
   1  -3   5      484.81      493.73      8.56 o 
   2  -3   5       57.61       57.65      1.65 o 
   3  -3   5        4.43        5.34      1.15 o 
   4  -3   5       40.79       43.93      1.66 o 
   5  -3   5       15.27       14.01      2.11 o 
   6  -3   5       48.79       52.12      3.62 o 
   7  -3   5        0.15        0.00      4.19 o 
  -7  -2   5        0.39        0.08      0.99 o 
  -6  -2   5        3.23        2.78      1.35 o 
  -5  -2   5        6.19        5.22      1.50 o 
  -4  -2   5       17.38       16.57      1.58 o 
  -3  -2   5       91.29       99.79      1.64 o 
  -2  -2   5       15.91       16.63      0.73 o 
  -1  -2   5      326.09      365.67      7.15 o 
   0  -2   5       77.90       92.62      2.95 o 
   1  -2   5       31.54       32.96      1.32 o 
   2  -2   5      447.10      458.19      4.67 o 
   3  -2   5       91.58       98.12      2.05 o 
   4  -2   5      104.59      111.84      1.94 o 
   5  -2   5        6.71        5.98      0.84 o 
   6  -2   5        3.40        2.29      0.61 o 
   7  -2   5        8.44        0.00      2.48 o 
  -7  -1   5        2.07        0.21      1.28 o 
  -6  -1   5       41.67       46.70      2.00 o 
  -5  -1   5       32.26       34.95      1.92 o 
  -4  -1   5       64.29       68.79      1.78 o 
  -3  -1   5      153.31      157.27      6.52 o 
  -2  -1   5      243.99      260.20      7.30 o 
  -1  -1   5      388.36      362.24      6.38 o 
   0  -1   5      202.73      204.94      2.07 o 
   1  -1   5       52.17       51.52      1.13 o 
   2  -1   5        2.87        2.64      0.75 o 
   3  -1   5      259.21      275.36      2.45 o 
   4  -1   5        5.62        3.98      0.73 o 
   5  -1   5        2.96        4.43      0.94 o 
   6  -1   5        7.32        2.95      2.95 o 
   7  -1   5       17.37        0.00      2.64 o 
  -7   0   5        8.45        9.81      1.14 o 
  -6   0   5        0.63        2.24      1.18 o 
  -5   0   5        0.33        1.01      1.97 o 
  -4   0   5       67.17       67.93      4.96 o 
  -3   0   5      108.14      101.47      4.81 o 
  -2   0   5       79.18       80.36      4.19 o 
  -1   0   5        5.03        4.87      1.83 o 
   0   0   5      135.63      110.56      2.87 o 
   1   0   5      203.93      218.10      2.22 o 
   2   0   5      227.91      210.48      2.77 o 
   3   0   5       16.53       22.77      1.38 o 
   4   0   5        3.09        4.29      1.65 o 
   5   0   5       40.77       43.15      1.10 o 
   6   0   5        8.07        7.43      2.38 o 
   7   0   5        0.01       -0.16      2.64 o 
  -7   1   5        0.30        0.85      1.55 o 
  -6   1   5       46.24       46.94      2.68 o 
  -5   1   5       19.00       21.09      4.34 o 
  -4   1   5       87.15       92.19      3.12 o 
  -3   1   5        2.45        2.82      2.18 o 
  -2   1   5      339.54      323.21      4.74 o 
  -1   1   5      318.37      327.17      6.31 o 
   0   1   5       72.50       70.90      2.68 o 
   1   1   5        1.68       -0.22      0.92 o 
   2   1   5       45.83       49.09      1.59 o 
   3   1   5       35.38       38.30      1.54 o 
   4   1   5        1.67        2.03      0.91 o 
   5   1   5        0.64        0.48      0.98 o 
   6   1   5       52.96       57.74      2.94 o 
   7   1   5       23.56       25.50      2.76 o 
  -7   2   5        1.77        1.66      2.02 o 
  -6   2   5       12.54        4.76      4.88 o 
  -5   2   5       14.87       17.40      2.11 o 
  -4   2   5       19.17       22.02      2.81 o 
  -3   2   5       47.95       59.22      3.32 o 
  -2   2   5        0.99       -0.34      2.38 o 
  -1   2   5       15.34       15.04      2.83 o 
   0   2   5      356.60      375.78      6.28 o 
   1   2   5      191.88      183.05      3.95 o 
   2   2   5       72.41       68.35      1.90 o 
   3   2   5       62.35       74.18      2.27 o 
   4   2   5       56.97       62.84      1.68 o 
   5   2   5       32.94       33.44      1.19 o 
   6   2   5        0.32       -0.10      0.51 o 
   7   2   5        3.86        5.73      2.45 o 
  -7   3   5        4.59        4.11      2.46 o 
  -6   3   5        8.51        3.09      2.95 o 
  -5   3   5       24.07       26.42      2.38 o 
  -4   3   5        2.36       -0.38      3.33 o 
  -3   3   5       67.33       76.30      4.00 o 
  -2   3   5      635.82      699.32      9.35 o 
  -1   3   5        0.05       -0.37      3.31 o 
   0   3   5       11.48       13.38      3.79 o 
   1   3   5       18.77       27.14      3.17 o 
   2   3   5      192.85      190.04      2.86 o 
   3   3   5        0.02       -0.44      1.34 o 
   4   3   5       95.44       88.73      3.30 o 
   5   3   5       23.97       26.19      1.49 o 
   6   3   5       11.69       11.65      0.93 o 
   7   3   5       37.59       34.55      1.10 o 
  -6   4   5        3.20        1.58      1.70 o 
  -5   4   5        2.63        0.32      2.29 o 
  -4   4   5       89.44      112.43      3.99 o 
  -3   4   5        0.11        3.27      3.31 o 
  -2   4   5        4.93       10.16      4.62 o 
  -1   4   5       19.51       26.94      4.59 o 
   0   4   5      103.51       91.60      3.95 o 
   1   4   5        3.61        5.24      2.91 o 
   2   4   5       79.57       64.72      3.88 o 
   3   4   5        3.94        6.94      2.43 o 
   4   4   5        0.21        0.54      1.99 o 
   5   4   5      121.49      141.56      2.80 o 
   6   4   5       21.11       24.10      1.61 o 
   7   4   5        1.08        0.62      0.81 o 
  -6   5   5       17.18       22.05      2.18 o 
  -5   5   5        3.13        0.31      2.12 o 
  -4   5   5        0.91       -0.16      2.23 o 
  -3   5   5       20.72       26.40      3.87 o 
  -2   5   5        1.21        2.79      3.65 o 
  -1   5   5        9.97        8.54      3.75 o 
   0   5   5       82.44       66.13      5.62 o 
   1   5   5      210.89      215.29      5.26 o 
   2   5   5       30.79       33.03      3.88 o 
   3   5   5      164.48      174.90      3.50 o 
   4   5   5      111.14      112.95      3.73 o 
   5   5   5      112.84      100.91      2.63 o 
   6   5   5       41.10       41.25      2.30 o 
   7   5   5       72.65       67.40      5.02 o 
  -5   6   5        4.85        0.85      2.18 o 
  -4   6   5        0.08        0.09      2.41 o 
  -3   6   5       21.68       24.80      3.33 o 
  -2   6   5        1.40        1.45      3.38 o 
  -1   6   5      222.15      250.98      7.37 o 
   0   6   5       72.97       64.72      8.84 o 
   1   6   5       57.38       66.36      4.48 o 
   2   6   5      128.93      126.15      6.59 o 
   3   6   5      190.20      163.12      3.95 o 
   4   6   5      128.88      131.99      3.00 o 
   5   6   5      122.51      131.18      3.00 o 
   6   6   5        2.99        3.09      1.65 o 
   7   6   5        0.34       -1.18      1.24 o 
  -5   7   5       11.67       10.95      2.72 o 
  -4   7   5        0.45       -0.11      2.73 o 
  -3   7   5       77.36      101.17      4.30 o 
  -2   7   5       29.84       38.85      4.42 o 
  -1   7   5        4.00        5.79      3.40 o 
   0   7   5      156.67      158.94      5.37 o 
   1   7   5      336.27      325.37      7.85 o 
   2   7   5       50.93       40.47      4.34 o 
   3   7   5       16.07       19.49      2.39 o 
   4   7   5       17.99       22.84      2.28 o 
   5   7   5       54.15       53.22      3.28 o 
   6   7   5       11.82       13.38      3.81 o 
  -4   8   5       18.09       11.15     10.77 o 
  -3   8   5       23.83       24.99     15.74 o 
  -2   8   5       23.38       30.24      3.73 o 
  -1   8   5      166.25      182.59     14.51 o 
   0   8   5        3.36        1.06      3.17 o 
   1   8   5       10.53        9.32      5.48 o 
   2   8   5       14.99       18.94      3.43 o 
   3   8   5       44.58       43.14      2.62 o 
   4   8   5       46.10       55.11      3.32 o 
   5   8   5        0.01        0.29      2.12 o 
   6   8   5        2.14        2.65      1.82 o 
  -2   9   5        0.01        0.27      2.93 o 
  -1   9   5        7.54       -0.12      3.05 o 
   0   9   5       28.08       28.54     17.75 o 
   1   9   5       19.56       16.97      4.23 o 
   2   9   5       21.50       21.80     14.03 o 
   3   9   5       17.24       11.77      4.61 o 
   4   9   5        1.34        0.40      2.26 o 
   0  10   5        6.35       -0.06      3.09 o 
   1  10   5       32.15       29.42      8.53 o 
   2  10   5        0.80        0.32      3.21 o 
  -2  -9   6        0.93        0.69      2.57 o 
  -1  -9   6        7.62        2.50      2.79 o 
   0  -9   6        0.09       -0.39      2.79 o 
   1  -9   6        0.89       -0.55      2.46 o 
   2  -9   6        3.35        1.42      2.46 o 
  -4  -8   6        6.20        0.16      2.95 o 
  -3  -8   6        4.57       -0.16      3.10 o 
  -2  -8   6        0.66        0.47      0.46 o 
  -1  -8   6        2.04        1.88      1.28 o 
   0  -8   6        9.52        9.61      3.19 o 
   1  -8   6        4.67        6.14      3.03 o 
   2  -8   6       42.51       44.12      3.47 o 
   3  -8   6       17.15       14.70      4.61 o 
   4  -8   6        8.95        2.85      2.64 o 
  -5  -7   6        1.82        5.43      4.65 o 
  -4  -7   6        7.66       -0.16      2.64 o 
  -3  -7   6        0.54        0.78      2.95 o 
  -2  -7   6       12.64        6.37      6.74 o 
  -1  -7   6       76.10       64.28      2.50 o 
   0  -7   6      168.13      171.49      3.95 o 
   1  -7   6       93.83       95.44      3.23 o 
   2  -7   6        6.55        2.45      1.91 o 
   3  -7   6       47.04       50.89      2.18 o 
   4  -7   6        8.94        8.07      1.48 o 
   5  -7   6        1.43        0.82      1.70 o 
  -5  -6   6        3.68        0.31      3.72 o 
  -4  -6   6       27.73       27.29      3.26 o 
  -3  -6   6       90.47       73.67      3.88 o 
  -2  -6   6      255.34      251.63      6.21 o 
  -1  -6   6      150.79      107.72     36.69 o 
   0  -6   6        4.97        2.80      2.23 o 
   1  -6   6      154.38      162.29      2.89 o 
   2  -6   6       45.59       53.44      1.93 o 
   3  -6   6        0.44        0.96      1.18 o 
   4  -6   6        2.33        2.89      1.87 o 
   5  -6   6        3.31        3.23      1.63 o 
   6  -6   6        1.39       -0.66      1.52 o 
  -6  -5   6       24.76       24.19      2.95 o 
  -5  -5   6       51.95       44.81      3.10 o 
  -4  -5   6      137.13      133.10      4.34 o 
  -3  -5   6      168.16      165.56      6.52 o 
  -2  -5   6       58.18       60.94      5.74 o 
  -1  -5   6       46.78       46.68      5.58 o 
   0  -5   6       46.28       42.29      1.16 o 
   1  -5   6       32.23       33.43      3.41 o 
   2  -5   6       28.48       29.16      1.60 o 
   3  -5   6        2.77        3.34      1.45 o 
   4  -5   6        0.10       -0.28      1.48 o 
   5  -5   6        0.08        1.95      1.45 o 
   6  -5   6        0.72       -0.45      2.09 o 
  -6  -4   6        8.55        9.20      1.52 o 
  -5  -4   6       32.77       38.58      1.42 o 
  -4  -4   6       48.36       48.64      1.47 o 
  -3  -4   6       12.46       12.87      2.79 o 
  -2  -4   6       77.00       64.52      3.57 o 
  -1  -4   6      118.54      109.22      3.88 o 
   0  -4   6        2.40        1.86      2.48 o 
   1  -4   6       37.41       34.56      1.26 o 
   2  -4   6        0.77        1.59      1.63 o 
   3  -4   6        6.14        6.80      1.63 o 
   4  -4   6        4.58        4.15      1.65 o 
   5  -4   6       33.77       33.27      1.66 o 
   6  -4   6        0.94        0.91      1.29 o 
   7  -4   6        3.58        1.24      4.65 o 
  -7  -3   6       16.24       19.66      2.09 o 
  -6  -3   6       21.70       25.70      1.56 o 
  -5  -3   6        0.88        2.23      1.11 o 
  -4  -3   6       40.50       42.47      1.93 o 
  -3  -3   6      159.88      151.36      2.65 o 
  -2  -3   6       11.66       15.50      2.79 o 
  -1  -3   6        4.59        7.60      2.48 o 
   0  -3   6      121.48      123.20      3.72 o 
   1  -3   6       11.35        8.16      0.86 o 
   2  -3   6       39.50       39.91      1.97 o 
   3  -3   6      285.67      294.33      3.62 o 
   4  -3   6        5.62        5.31      2.12 o 
   5  -3   6        7.24        6.52      1.18 o 
   6  -3   6       14.31       12.17      0.88 o 
   7  -3   6        0.06        0.00      2.33 o 
  -7  -2   6        0.42        0.55      1.10 o 
  -6  -2   6        0.15       -1.18      1.16 o 
  -5  -2   6       12.06       15.67      1.56 o 
  -4  -2   6       52.80       56.68      2.58 o 
  -3  -2   6        2.14        1.58      0.98 o 
  -2  -2   6       20.31       23.17      0.72 o 
  -1  -2   6        0.00       -0.29      1.52 o 
   0  -2   6        3.00        0.78      2.02 o 
   1  -2   6      481.39      508.13      8.72 o 
   2  -2   6       44.20       38.67      1.33 o 
   3  -2   6       45.94       47.12      1.67 o 
   4  -2   6       68.98       70.85      1.72 o 
   5  -2   6        0.03        0.63      0.94 o 
   6  -2   6       33.21       32.92      2.51 o 
   7  -2   6       26.43       27.13      3.57 o 
  -7  -1   6        8.44        8.86      1.46 o 
  -6  -1   6        8.63        6.62      1.57 o 
  -5  -1   6        0.05       -0.04      1.54 o 
  -4  -1   6       21.68       26.02      3.10 o 
  -3  -1   6        0.41        1.75      1.30 o 
  -2  -1   6       26.37       24.65      3.57 o 
  -1  -1   6      674.79      679.51     10.13 o 
   0  -1   6        8.36        8.00      1.63 o 
   1  -1   6        5.17        1.14      2.40 o 
   2  -1   6      516.70      537.23      4.26 o 
   3  -1   6       10.73       11.58      0.96 o 
   4  -1   6      125.99      133.61      2.08 o 
   5  -1   6      150.03      157.19      2.04 o 
   6  -1   6        1.40        1.22      0.65 o 
   7  -1   6        4.68        4.03      3.10 o 
  -7   0   6        1.12        1.50      1.24 o 
  -6   0   6        5.69        6.63      1.38 o 
  -5   0   6       41.13       41.15      3.49 o 
  -4   0   6       88.36       98.49      6.20 o 
  -3   0   6       99.62      102.85      5.74 o 
  -2   0   6        0.56       -0.47      3.26 o 
  -1   0   6       29.06       31.94      4.03 o 
   0   0   6     1124.31     1147.10     20.04 o 
   1   0   6       63.10       58.85      1.41 o 
   2   0   6     1052.63     1043.22      8.86 o 
   3   0   6      274.23      278.17      2.93 o 
   4   0   6       36.34       39.98      2.19 o 
   5   0   6       15.26       15.28      1.34 o 
   6   0   6        5.09        5.62      0.71 o 
   7   0   6        0.74       -3.57      2.95 o 
  -7   1   6        8.29        3.59      2.48 o 
  -6   1   6        8.26        8.99      2.91 o 
  -5   1   6        9.07       10.70      4.19 o 
  -4   1   6        1.75        2.79      4.81 o 
  -3   1   6        0.70        0.99      2.37 o 
  -2   1   6     1029.69     1078.33     10.51 o 
  -1   1   6       51.98       55.11      3.10 o 
   0   1   6      725.45      727.09     10.53 o 
   1   1   6      607.21      623.68      5.12 o 
   2   1   6       66.50       74.23      1.86 o 
   3   1   6       89.76       90.39      2.24 o 
   4   1   6      186.62      195.96      2.62 o 
   5   1   6       18.91       19.93      1.75 o 
   6   1   6       43.42       41.38      1.37 o 
   7   1   6        0.50        0.22      2.16 o 
  -7   2   6        0.02        1.53      1.96 o 
  -6   2   6        0.35       -0.16      2.95 o 
  -5   2   6        7.22       13.51      3.64 o 
  -4   2   6      101.16      113.86      3.99 o 
  -3   2   6      105.78      108.85      4.05 o 
  -2   2   6      115.84      129.44      4.25 o 
  -1   2   6      324.29      349.30      5.66 o 
   0   2   6       24.07       26.86      3.17 o 
   1   2   6       21.41       31.94      3.09 o 
   2   2   6      239.35      265.24      3.23 o 
   3   2   6        0.31        1.58      1.71 o 
   4   2   6      167.14      168.84      3.29 o 
   5   2   6       17.66       20.37      1.69 o 
   6   2   6        3.78        3.60      1.16 o 
   7   2   6        3.02        4.29      2.45 o 
  -6   3   6       13.10        6.28      4.50 o 
  -5   3   6       23.74       13.71     10.54 o 
  -4   3   6        4.37        2.25      2.79 o 
  -3   3   6       33.50       41.87      4.06 o 
  -2   3   6       32.36       32.68      4.08 o 
  -1   3   6       62.30       68.46      5.07 o 
   0   3   6      254.68      271.45      5.49 o 
   1   3   6       77.53       86.87      8.69 o 
   2   3   6        6.87        8.75      1.75 o 
   3   3   6      125.06      120.43      3.37 o 
   4   3   6       58.00       60.97      2.21 o 
   5   3   6        1.28        0.85      1.41 o 
   6   3   6        0.01        0.32      0.89 o 
   7   3   6       16.44       13.90      1.48 o 
  -6   4   6        0.36       -0.71      1.74 o 
  -5   4   6       15.58        9.59      7.91 o 
  -4   4   6        9.71        6.88      5.97 o 
  -3   4   6        1.29        2.64      3.62 o 
  -2   4   6       14.91       14.79      4.16 o 
  -1   4   6       69.50       79.37      4.92 o 
   0   4   6       58.44       42.16      5.18 o 
   1   4   6      213.98      215.13      6.52 o 
   2   4   6       11.48       10.74      3.35 o 
   3   4   6      106.20      109.13      2.86 o 
   4   4   6        4.55        7.14      2.30 o 
   5   4   6       28.84       26.39      2.20 o 
   6   4   6       22.58       23.34      1.70 o 
   7   4   6        1.10        0.76      0.75 o 
  -6   5   6        5.45        2.99      3.34 o 
  -5   5   6        1.86        0.83      2.95 o 
  -4   5   6        0.22       -0.21      2.45 o 
  -3   5   6       27.32       30.72      4.76 o 
  -2   5   6       12.33       15.96      4.50 o 
  -1   5   6      257.32      251.55     13.66 o 
   0   5   6        1.10        2.18      6.58 o 
   1   5   6       22.57       27.67      4.21 o 
   2   5   6       12.20       16.80      3.67 o 
   3   5   6       63.70       65.36      2.73 o 
   4   5   6      125.45      128.97      3.10 o 
   5   5   6        8.25        7.81      2.07 o 
   6   5   6      134.95      131.50      2.72 o 
   7   5   6       52.49       51.23      1.66 o 
  -5   6   6       14.09        6.89      7.13 o 
  -4   6   6        6.15        4.47      5.27 o 
  -3   6   6       37.98       38.44      3.75 o 
  -2   6   6       39.71       36.82      4.04 o 
  -1   6   6        3.14        2.11      3.87 o 
   0   6   6        8.32        5.10      4.33 o 
   1   6   6       29.97       37.33      4.59 o 
   2   6   6      347.68      346.92      9.01 o 
   3   6   6       11.71       10.23      2.31 o 
   4   6   6      125.72      118.54      2.94 o 
   5   6   6       77.29       77.12      2.52 o 
   6   6   6       15.52       14.98      1.88 o 
   7   6   6        0.51       -0.18      1.20 o 
  -4   7   6       10.30       10.70      7.98 o 
  -3   7   6        0.01        0.57      3.07 o 
  -2   7   6        6.13        5.38      3.89 o 
  -1   7   6        1.29        0.41      3.24 o 
   0   7   6      172.74      192.46      5.59 o 
   1   7   6       18.47       15.36      3.78 o 
   2   7   6      107.51       99.63      4.50 o 
   3   7   6      171.97      167.67      3.53 o 
   4   7   6        0.43        1.27      1.92 o 
   5   7   6        4.91        5.27      1.96 o 
   6   7   6        2.35        3.25      2.17 o 
  -3   8   6        0.09       -0.39      4.00 o 
  -2   8   6      105.87      114.89      7.06 o 
  -1   8   6       42.45       35.21      4.76 o 
   0   8   6       31.61       31.91      4.30 o 
   1   8   6      148.22      152.32      6.75 o 
   2   8   6        6.53        9.30      3.43 o 
   3   8   6        1.07        2.97      2.26 o 
   4   8   6       16.91       19.95      3.63 o 
   5   8   6        7.38       12.13      2.22 o 
  -2   9   6        4.38        0.06      2.93 o 
  -1   9   6       22.90       -0.06      3.03 o 
   0   9   6        0.60        0.14      4.32 o 
   1   9   6        5.05        3.42      4.07 o 
   2   9   6        6.96       11.58      3.71 o 
   3   9   6        9.37       14.70      2.58 o 
   4   9   6        0.12       -0.16      3.10 o 
  -3  -8   7        8.09        0.16      4.81 o 
  -2  -8   7        3.90        0.00      4.81 o 
  -1  -8   7        9.13        8.06      6.05 o 
   0  -8   7        0.01       -0.05      2.25 o 
   1  -8   7        7.30        8.69      1.35 o 
   2  -8   7        7.21        3.54      3.50 o 
   3  -8   7        4.52       -0.47      1.32 o 
  -4  -7   7        1.66       -0.31      2.79 o 
  -3  -7   7        6.86        0.16      4.34 o 
  -2  -7   7       18.30       17.52      3.57 o 
  -1  -7   7        0.05        2.48      5.12 o 
   0  -7   7        5.08        7.60      3.26 o 
   1  -7   7        3.01        1.52      0.75 o 
   2  -7   7       23.10       21.56      1.42 o 
   3  -7   7        0.12       -0.16      1.18 o 
   4  -7   7        7.73        3.93      4.34 o 
  -5  -6   7        0.15       -2.33      2.64 o 
  -4  -6   7        8.54        7.29      4.65 o 
  -3  -6   7        0.73       -0.16      2.48 o 
  -2  -6   7        2.23        2.64      2.79 o 
  -1  -6   7        3.66        2.02      2.95 o 
   0  -6   7        1.72       -1.55      4.50 o 
   1  -6   7       25.48       28.39      2.25 o 
   2  -6   7       16.24       17.55      1.34 o 
   3  -6   7        0.04       -0.23      1.17 o 
   4  -6   7        8.40        7.81      1.91 o 
   5  -6   7        0.73        0.94      1.74 o 
  -5  -5   7        7.10        5.35      4.50 o 
  -4  -5   7        1.05        0.47      2.33 o 
  -3  -5   7        0.28       -0.62      2.48 o 
  -2  -5   7        3.40        5.43      2.79 o 
  -1  -5   7       10.77        7.60      3.10 o 
   0  -5   7        0.88        0.31      2.64 o 
   1  -5   7        0.43        0.53      0.76 o 
   2  -5   7       32.90       34.56      1.86 o 
   3  -5   7        2.70        2.46      1.17 o 
   4  -5   7        4.26        3.77      1.41 o 
   5  -5   7        4.98        2.59      1.55 o 
   6  -5   7        0.57        0.00      0.95 o 
  -6  -4   7       21.03       26.03      1.93 o 
  -5  -4   7       12.49       14.01      1.17 o 
  -4  -4   7        3.62        1.39      1.32 o 
  -3  -4   7        4.39        6.05      2.64 o 
  -2  -4   7       17.30       18.91      3.26 o 
  -1  -4   7       17.57       18.45      3.26 o 
   0  -4   7      290.81      276.91      7.77 o 
   1  -4   7        9.63        8.09      0.74 o 
   2  -4   7        2.93        1.85      0.98 o 
   3  -4   7       52.19       54.65      1.86 o 
   4  -4   7        9.19       11.63      1.43 o 
   5  -4   7       16.44       16.32      1.23 o 
   6  -4   7        3.15        0.78      1.01 o 
   7  -4   7        2.40        0.62      4.34 o 
  -6  -3   7        1.59        2.46      1.15 o 
  -5  -3   7        0.96        1.16      1.02 o 
  -4  -3   7       53.83       54.09      1.78 o 
  -3  -3   7       54.93       50.63      1.59 o 
  -2  -3   7      402.17      385.21      5.46 o 
  -1  -3   7        6.16        7.44      2.79 o 
   0  -3   7        3.48        5.27      2.64 o 
   1  -3   7      131.31      140.11      4.19 o 
   2  -3   7       16.06       15.01      1.11 o 
   3  -3   7       25.63       29.86      1.90 o 
   4  -3   7       17.88       17.04      1.32 o 
   5  -3   7        1.96        2.59      1.10 o 
   6  -3   7        3.36        1.90      1.63 o 
   7  -3   7        1.67        0.93      2.79 o 
  -6  -2   7       18.07       17.37      1.48 o 
  -5  -2   7        0.01       -0.50      1.42 o 
  -4  -2   7      318.04      334.69      6.98 o 
  -3  -2   7       15.36       15.47      1.03 o 
  -2  -2   7        8.88        9.73      1.03 o 
  -1  -2   7      184.46      200.63      3.87 o 
   0  -2   7       53.32       58.76      6.05 o 
   1  -2   7      128.86      140.44      5.04 o 
   2  -2   7      312.91      299.91      3.02 o 
   3  -2   7       27.42       28.34      1.32 o 
   4  -2   7       40.38       42.81      1.49 o 
   5  -2   7        3.87        2.85      0.98 o 
   6  -2   7       15.71       14.93      1.56 o 
   7  -2   7        7.08       10.39      3.10 o 
  -6  -1   7       37.73       39.40      1.72 o 
  -5  -1   7       36.89       36.24      1.95 o 
  -4  -1   7       61.18       63.15     10.08 o 
  -3  -1   7      168.66      146.72     10.40 o 
  -2  -1   7       17.12       17.98      4.50 o 
  -1  -1   7       27.77       39.23      6.98 o 
   0  -1   7      305.66      300.13      3.15 o 
   1  -1   7       55.46       55.22      2.95 o 
   2  -1   7      224.15      227.42      3.13 o 
   3  -1   7        1.55        0.89      1.04 o 
   4  -1   7      146.53      152.73      2.44 o 
   5  -1   7       23.98       23.88      1.22 o 
   6  -1   7       15.91       16.70      0.85 o 
   7  -1   7       12.55       12.40      3.26 o 
  -6   0   7       20.74       21.74      2.04 o 
  -5   0   7       12.57       11.86      2.79 o 
  -4   0   7       41.58       41.71      5.74 o 
  -3   0   7       27.25       30.23      5.43 o 
  -2   0   7      126.71      130.64      6.67 o 
  -1   0   7       30.47       28.53      4.50 o 
   0   0   7      387.00      405.05      8.09 o 
   1   0   7        1.16        3.18      1.07 o 
   2   0   7       67.31       76.82      2.08 o 
   3   0   7      133.38      142.53      2.29 o 
   4   0   7       18.44       17.40      1.84 o 
   5   0   7        5.59        6.66      1.13 o 
   6   0   7        0.10        0.24      0.58 o 
   7   0   7       12.50        7.91      4.96 o 
  -6   1   7        0.50       -0.16      2.46 o 
  -5   1   7        0.56        1.86      6.82 o 
  -4   1   7       32.86       39.69      6.05 o 
  -3   1   7       34.34       29.53      3.29 o 
  -2   1   7       87.57       93.58      3.96 o 
  -1   1   7       26.57       22.72      3.32 o 
   0   1   7       41.15       52.73      5.08 o 
   1   1   7       33.63       44.29      1.78 o 
   2   1   7       30.21       36.81      1.59 o 
   3   1   7        1.24        0.40      1.28 o 
   4   1   7       26.08       28.42      1.46 o 
   5   1   7       84.66       94.07      2.41 o 
   6   1   7        0.07        0.25      0.63 o 
   7   1   7        2.01        2.94      3.79 o 
  -6   2   7        5.38        4.19      3.88 o 
  -5   2   7        1.16        0.78      6.67 o 
  -4   2   7       85.17       85.06      4.55 o 
  -3   2   7        0.70        0.60      4.10 o 
  -2   2   7        1.55        1.05      3.10 o 
  -1   2   7       10.70       14.29      4.00 o 
   0   2   7      117.09      128.04      6.59 o 
   1   2   7       13.15       15.05      3.28 o 
   2   2   7        0.57       -0.08      1.58 o 
   3   2   7       60.13       63.26      2.84 o 
   4   2   7       36.99       39.43      2.31 o 
   5   2   7        0.00        0.72      1.19 o 
   6   2   7       21.71       23.84      1.40 o 
   7   2   7       21.78       18.61      2.34 o 
  -6   3   7       15.15        0.00      2.79 o 
  -5   3   7        6.93        5.66      4.96 o 
  -4   3   7        1.44        2.37      2.64 o 
  -3   3   7       27.22       29.85      4.57 o 
  -2   3   7        0.30        2.47      4.46 o 
  -1   3   7        0.87        3.45      6.62 o 
   0   3   7        0.34       -0.79      4.17 o 
   1   3   7      152.17      164.02      5.02 o 
   2   3   7        9.30        8.24      2.02 o 
   3   3   7       22.07       19.93      2.28 o 
   4   3   7       20.75       21.43      2.12 o 
   5   3   7       81.97       73.35      2.16 o 
   6   3   7       22.85       21.93      1.54 o 
   7   3   7        1.67        2.30      0.63 o 
  -6   4   7        0.29       -0.06      1.93 o 
  -5   4   7        8.09        5.24      4.11 o 
  -4   4   7        0.14        0.89      2.67 o 
  -3   4   7       24.22       28.14      4.60 o 
  -2   4   7       28.27       33.68      4.88 o 
  -1   4   7       48.02       57.40      5.15 o 
   0   4   7        0.60        0.54      3.84 o 
   1   4   7       32.75       32.60      4.54 o 
   2   4   7       24.90       19.20      4.10 o 
   3   4   7        0.82        1.62      2.03 o 
   4   4   7        4.97        2.68      2.26 o 
   5   4   7        9.73        9.68      1.71 o 
   6   4   7       14.79       10.54      1.73 o 
   7   4   7        1.87        1.32      0.93 o 
  -5   5   7        4.42        1.90      2.57 o 
  -4   5   7        4.95        4.36      3.78 o 
  -3   5   7        7.94        9.77      3.44 o 
  -2   5   7       20.82       17.41      4.19 o 
  -1   5   7        1.74        2.05      4.43 o 
   0   5   7        3.39        5.32      4.50 o 
   1   5   7        0.01       -0.52      3.95 o 
   2   5   7       31.23       30.00      4.40 o 
   3   5   7       38.37       43.50      2.73 o 
   4   5   7       25.03       19.83      2.79 o 
   5   5   7        0.32       -0.12      1.49 o 
   6   5   7        0.17        0.91      1.40 o 
   7   5   7        8.41        7.66      1.55 o 
  -5   6   7        1.40        1.99      2.71 o 
  -4   6   7        9.76       11.93      3.28 o 
  -3   6   7        2.63        2.67      3.39 o 
  -2   6   7        3.11        5.16      3.65 o 
  -1   6   7        1.25        3.67      3.91 o 
   0   6   7       26.85       25.11      4.54 o 
   1   6   7        3.43        2.09      4.31 o 
   2   6   7       17.80       17.08      4.01 o 
   3   6   7        2.27        2.65      2.12 o 
   4   6   7        0.01       -0.86      1.95 o 
   5   6   7       94.60       89.36      2.72 o 
   6   6   7       20.56       19.92      2.14 o 
  -4   7   7        0.05       -0.11      2.86 o 
  -3   7   7        2.15        1.79      3.30 o 
  -2   7   7        8.46       11.20      6.37 o 
  -1   7   7       31.72       40.43      5.67 o 
   0   7   7       71.13       77.83      4.68 o 
   1   7   7        4.72        4.74      3.61 o 
   2   7   7        1.96        2.92      4.48 o 
   3   7   7      129.43      121.05      3.38 o 
   4   7   7       54.47       60.69      2.78 o 
   5   7   7       23.08       20.36      2.30 o 
   6   7   7       48.86       43.43      3.88 o 
  -3   8   7       10.63       -0.19      3.18 o 
  -2   8   7       17.92       -0.03      2.98 o 
  -1   8   7        2.21        0.13      3.48 o 
   0   8   7        0.40       -1.27      3.66 o 
   1   8   7       83.36       74.60      5.58 o 
   2   8   7       85.29      102.71      9.69 o 
   3   8   7        4.24        4.57      2.46 o 
   4   8   7       38.96       39.93      3.45 o 
   5   8   7        4.57        1.34      2.08 o 
  -1   9   7       51.53       47.80      4.60 o 
   0   9   7       17.76        0.06      2.93 o 
   1   9   7        5.93        5.40      4.09 o 
   2   9   7       35.81       32.79      5.54 o 
   3   9   7        0.07        1.43      2.44 o 
  -2  -8   8        0.99       -0.16      3.26 o 
  -1  -8   8        0.44       -1.40      3.41 o 
   0  -8   8        0.93        0.93      3.41 o 
   1  -8   8       11.38       14.88      3.72 o 
   2  -8   8        0.23        0.00      2.48 o 
  -3  -7   8        0.29        0.00      2.64 o 
  -2  -7   8        0.02       -0.16      2.95 o 
  -1  -7   8        3.32        0.47      3.10 o 
   0  -7   8        4.53        4.03      3.26 o 
   1  -7   8        1.51        0.31      2.79 o 
   2  -7   8        4.15        3.42      1.27 o 
   3  -7   8        2.00        0.46      1.12 o 
   4  -7   8        0.01       -0.43      1.31 o 
  -4  -6   8        0.31        0.16      2.64 o 
  -3  -6   8        4.26       -0.16      2.79 o 
  -2  -6   8        0.01       -1.09      2.79 o 
  -1  -6   8        2.39        5.43      3.10 o 
   0  -6   8       45.49       46.83      3.88 o 
   1  -6   8       36.77       34.58      5.43 o 
   2  -6   8        0.43        0.54      0.74 o 
   3  -6   8        9.19       10.61      1.37 o 
   4  -6   8        7.39        3.11      2.87 o 
   5  -6   8        1.14        0.23      1.37 o 
  -5  -5   8        4.04        0.58      2.56 o 
  -4  -5   8        3.26        0.77      2.09 o 
  -3  -5   8        0.04        0.47      2.64 o 
  -2  -5   8       29.21       30.39      5.12 o 
  -1  -5   8       33.06       33.80      5.27 o 
   0  -5   8       22.69       20.16      3.26 o 
   1  -5   8       76.90       91.19      4.03 o 
   2  -5   8       84.43       79.90      3.18 o 
   3  -5   8        5.79        1.24      2.33 o 
   4  -5   8       87.72       85.17      3.09 o 
   5  -5   8       29.76       31.76      2.02 o 
   6  -5   8        2.97        1.48      1.41 o 
  -5  -4   8        4.08        3.59      1.83 o 
  -4  -4   8       19.87       23.10      4.88 o 
  -3  -4   8       41.53       40.58      2.64 o 
  -2  -4   8       31.97       33.65      3.41 o 
  -1  -4   8      112.20      115.41      4.65 o 
   0  -4   8      182.30      171.17      5.28 o 
   1  -4   8      129.98      141.64      6.67 o 
   2  -4   8      206.81      184.23      4.73 o 
   3  -4   8       81.10       83.14      2.04 o 
   4  -4   8        0.19        0.01      0.97 o 
   5  -4   8        0.28        0.63      1.05 o 
   6  -4   8        4.15        1.94      1.19 o 
  -6  -3   8        0.03       -0.68      1.36 o 
  -5  -3   8       13.20       14.07      1.50 o 
  -4  -3   8       14.74       14.54      0.87 o 
  -3  -3   8       21.43       21.04      1.87 o 
  -2  -3   8      238.97      239.21      9.31 o 
  -1  -3   8      202.40      211.88      9.93 o 
   0  -3   8       17.23       17.63      3.28 o 
   1  -3   8      209.81      215.04      4.09 o 
   2  -3   8        4.08        5.17      1.43 o 
   3  -3   8        4.92        5.81      1.57 o 
   4  -3   8       60.89       66.71      2.15 o 
   5  -3   8        1.98        2.89      1.17 o 
   6  -3   8        3.85        4.30      1.25 o 
   7  -3   8        2.57        1.40      2.79 o 
  -6  -2   8       19.99       21.70      1.67 o 
  -5  -2   8       15.98       16.73      1.39 o 
  -4  -2   8       55.23       56.12      3.25 o 
  -3  -2   8      240.43      238.22      4.95 o 
  -2  -2   8       14.73       15.13      1.59 o 
  -1  -2   8      139.92      139.62      4.36 o 
   0  -2   8        3.48        3.63      2.35 o 
   1  -2   8      109.81      114.43      2.46 o 
   2  -2   8       86.41       93.30      4.65 o 
   3  -2   8        3.00        3.86      1.21 o 
   4  -2   8        1.48        1.90      1.76 o 
   5  -2   8        1.95        2.55      1.05 o 
   6  -2   8       28.40       28.36      1.31 o 
   7  -2   8        0.68        0.31      2.64 o 
  -6  -1   8       34.90       33.50      3.25 o 
  -5  -1   8       64.08       62.13      2.53 o 
  -4  -1   8       14.93       19.98      1.81 o 
  -3  -1   8        6.85        7.00      1.49 o 
  -2  -1   8        2.05       -0.31      4.34 o 
  -1  -1   8       53.59       51.49      5.74 o 
   0  -1   8      203.91      216.27      3.96 o 
   1  -1   8        1.17        0.36      1.01 o 
   2  -1   8      165.31      168.21      2.85 o 
   3  -1   8        1.47        0.22      1.09 o 
   4  -1   8      153.80      161.70      3.22 o 
   5  -1   8       29.99       33.51      1.35 o 
   6  -1   8        4.44        3.91      1.28 o 
   7  -1   8       35.13       39.85      5.58 o 
  -6   0   8        5.13        6.15      1.54 o 
  -5   0   8        3.52        3.99      2.67 o 
  -4   0   8       36.05       38.30      5.43 o 
  -3   0   8       53.30       41.56     10.85 o 
  -2   0   8       93.41      103.46      7.29 o 
  -1   0   8        3.58        5.27      5.43 o 
   0   0   8      366.87      372.68      9.32 o 
   1   0   8       19.17       17.25      1.99 o 
   2   0   8       67.62       68.55      3.26 o 
   3   0   8       54.49       55.88      2.34 o 
   4   0   8       10.79       14.94      1.71 o 
   5   0   8       80.39       88.70      2.55 o 
   6   0   8        4.74        4.33      0.98 o 
   7   0   8        1.70        1.86      3.10 o 
  -6   1   8        9.23        4.27      7.29 o 
  -5   1   8        2.16        2.64      7.60 o 
  -4   1   8       20.19       31.16      5.58 o 
  -3   1   8       19.92       22.02      6.82 o 
  -2   1   8       59.23       60.97      4.04 o 
  -1   1   8        6.35        6.24      5.59 o 
   0   1   8        6.15       10.69      3.73 o 
   1   1   8      231.07      217.14      3.10 o 
   2   1   8       84.20       84.43      2.28 o 
   3   1   8      100.85      111.01      2.43 o 
   4   1   8       56.27       54.24      2.86 o 
   5   1   8        1.50        1.38      1.54 o 
   6   1   8        2.44        2.54      1.89 o 
   7   1   8       33.09       33.90      2.94 o 
  -6   2   8        1.06        1.40      3.88 o 
  -5   2   8        4.47        2.95      4.65 o 
  -4   2   8       26.17       27.15      3.33 o 
  -3   2   8       43.14       49.91      4.01 o 
  -2   2   8       24.07       25.40      4.74 o 
  -1   2   8      126.61      132.38      7.91 o 
   0   2   8       74.48       78.61      7.40 o 
   1   2   8       20.41       30.85      3.98 o 
   2   2   8      103.02      101.44      2.60 o 
   3   2   8       33.48       29.38      2.58 o 
   4   2   8       98.37      112.14      3.00 o 
   5   2   8      105.61      106.73      2.28 o 
   6   2   8       54.61       50.69      4.03 o 
   7   2   8        0.64        0.08      0.72 o 
  -5   3   8        7.62        4.81      3.88 o 
  -4   3   8        3.76        5.74      2.95 o 
  -3   3   8       14.26       13.31      3.87 o 
  -2   3   8        0.33        0.13      3.53 o 
  -1   3   8       22.17       26.17      4.80 o 
   0   3   8      246.98      257.90      6.59 o 
   1   3   8       58.57       65.40      5.56 o 
   2   3   8       83.00       80.32      2.74 o 
   3   3   8      284.92      285.94      4.20 o 
   4   3   8      319.57      318.33      4.24 o 
   5   3   8        0.55        0.90      1.52 o 
   6   3   8       27.40       27.13      1.74 o 
   7   3   8       38.71       40.19      2.25 o 
  -5   4   8        2.24        2.57      3.39 o 
  -4   4   8        0.12       -1.24      4.87 o 
  -3   4   8        0.06        2.14      4.04 o 
  -2   4   8       59.17       75.35      4.86 o 
  -1   4   8      142.19      152.38      6.24 o 
   0   4   8        6.41        9.15      4.82 o 
   1   4   8      222.98      229.10      7.89 o 
   2   4   8      657.55      646.84      9.30 o 
   3   4   8       85.68       82.40      7.14 o 
   4   4   8       82.19       78.69      2.65 o 
   5   4   8       30.07       36.07      2.31 o 
   6   4   8        9.91        4.70      3.06 o 
   7   4   8        8.83        7.64      2.80 o 
  -5   5   8        1.91        0.49      4.05 o 
  -4   5   8       24.32       15.62     12.17 o 
  -3   5   8       78.29       92.03      7.23 o 
  -2   5   8        2.04        2.48      3.73 o 
  -1   5   8        4.98        2.19      4.15 o 
   0   5   8      822.67      840.13     20.79 o 
   1   5   8      144.41      137.85      7.91 o 
   2   5   8       16.63       12.59      4.32 o 
   3   5   8       33.82       39.84      2.61 o 
   4   5   8       38.91       33.06      3.02 o 
   5   5   8       11.32        9.21      1.99 o 
   6   5   8       50.22       53.65      2.16 o 
   7   5   8       11.95       11.94      1.41 o 
  -4   6   8       13.79       12.32      9.92 o 
  -3   6   8        0.01       -1.38      3.39 o 
  -2   6   8      192.11      228.16     14.74 o 
  -1   6   8      155.91      161.81      5.67 o 
   0   6   8        0.14        1.13      3.72 o 
   1   6   8        4.04        4.23      4.35 o 
   2   6   8       19.29       20.03      6.40 o 
   3   6   8       31.31       35.86      3.41 o 
   4   6   8       54.40       56.11      2.72 o 
   5   6   8        0.05        0.41      2.05 o 
   6   6   8        7.07        3.72      2.23 o 
  -3   7   8       31.65       36.55      4.25 o 
  -2   7   8        1.44        1.94      4.26 o 
  -1   7   8       14.83       18.52      4.27 o 
   0   7   8       23.44       23.99      4.33 o 
   1   7   8        4.08        1.46      3.64 o 
   2   7   8       69.60       67.15      4.96 o 
   3   7   8        0.03       -0.01      2.47 o 
   4   7   8        7.39        0.38      2.03 o 
   5   7   8        2.82        0.43      1.92 o 
  -2   8   8        0.27        0.00      3.04 o 
  -1   8   8       10.15       -0.16      3.75 o 
   0   8   8       15.12        0.00      3.21 o 
   1   8   8        2.02        0.91      4.87 o 
   2   8   8        0.77        0.47      3.74 o 
   3   8   8        0.33       -0.77      2.73 o 
   4   8   8        9.21        2.88      2.96 o 
   0   9   8        8.28        0.21      3.75 o 
   1   9   8        6.75        2.49      5.21 o 
   2   9   8        4.92        4.59      4.42 o 
  -2  -7   9       13.22        0.00      2.95 o 
  -1  -7   9        3.42       11.32      3.72 o 
   0  -7   9       10.76       14.26      3.72 o 
   1  -7   9       21.82       20.62      3.57 o 
   2  -7   9        0.34        2.02      2.95 o 
   3  -7   9        7.90       12.09      4.96 o 
  -3  -6   9        3.13        0.00      2.64 o 
  -2  -6   9        0.42        0.00      4.19 o 
  -1  -6   9       42.49       40.93      5.89 o 
   0  -6   9        3.02        5.89      3.26 o 
   1  -6   9        0.18        0.62      2.79 o 
   2  -6   9        0.73        0.00      0.61 o 
   3  -6   9       34.29       30.87      3.80 o 
   4  -6   9        0.01       -0.61      1.17 o 
  -4  -5   9        3.61       -0.40      2.39 o 
  -3  -5   9       19.21       13.50      8.76 o 
  -2  -5   9        0.39        2.79      3.10 o 
  -1  -5   9        0.41        3.41      2.95 o 
   0  -5   9       15.02       13.18      3.26 o 
   1  -5   9      173.94      185.88      5.43 o 
   2  -5   9        1.85        0.49      1.16 o 
   3  -5   9        3.22        2.82      0.99 o 
   4  -5   9       79.36       81.52      1.97 o 
   5  -5   9        0.04       -0.48      1.19 o 
  -5  -4   9       20.65       25.56      2.67 o 
  -4  -4   9        0.00        0.06      3.10 o 
  -3  -4   9       21.75       17.12     11.16 o 
  -2  -4   9       24.57       21.04      2.68 o 
  -1  -4   9      209.27      205.61      4.35 o 
   0  -4   9        3.28        2.48      2.35 o 
   1  -4   9        6.26        7.62      2.35 o 
   2  -4   9      143.88      134.61      4.89 o 
   3  -4   9        4.47        5.65      1.10 o 
   4  -4   9       68.82       70.97      2.03 o 
   5  -4   9       28.07       28.89      1.69 o 
   6  -4   9        0.70        0.93      1.09 o 
  -5  -3   9       12.89       13.13      5.87 o 
  -4  -3   9        7.11        6.69      1.97 o 
  -3  -3   9       40.84       39.87      2.90 o 
  -2  -3   9        1.10        2.47      2.94 o 
  -1  -3   9        8.41        9.98      2.83 o 
   0  -3   9      431.87      420.12      6.33 o 
   1  -3   9        3.97        6.92      2.52 o 
   2  -3   9      100.09      103.72      3.28 o 
   3  -3   9       63.31       66.16      1.66 o 
   4  -3   9        0.33       -0.22      1.12 o 
   5  -3   9        1.38        1.26      1.30 o 
   6  -3   9        3.50        3.23      1.50 o 
  -5  -2   9        9.20        9.00      2.74 o 
  -4  -2   9       44.45       39.37      1.76 o 
  -3  -2   9       30.95       30.57      2.37 o 
  -2  -2   9      432.18      407.29      7.17 o 
  -1  -2   9       20.98       30.06      3.30 o 
   0  -2   9      120.92      117.28      3.98 o 
   1  -2   9      122.92      130.63      1.90 o 
   2  -2   9       14.87       14.58      2.58 o 
   3  -2   9        7.84        8.68      1.33 o 
   4  -2   9        0.01       -0.44      1.11 o 
   5  -2   9        6.54        7.03      1.52 o 
   6  -2   9       26.89       27.77      1.43 o 
   7  -2   9        0.75        0.62      4.19 o 
  -5  -1   9        0.67        0.89      1.68 o 
  -4  -1   9      188.34      177.28     20.79 o 
  -3  -1   9       55.60       53.50     10.16 o 
  -2  -1   9      134.07      135.44      7.60 o 
  -1  -1   9       20.90       25.89     10.23 o 
   0  -1   9       14.37       12.91      0.93 o 
   1  -1   9        5.67        0.45      2.79 o 
   2  -1   9        1.04        0.53      1.19 o 
   3  -1   9        2.10        0.73      1.71 o 
   4  -1   9       48.33       50.57      1.53 o 
   5  -1   9        0.17       -0.33      1.16 o 
   6  -1   9        4.31        3.57      1.66 o 
   7  -1   9        5.50        7.29      3.10 o 
  -5   0   9       13.68       14.18      2.86 o 
  -4   0   9        8.77       12.56      5.27 o 
  -3   0   9       16.71       15.97      5.89 o 
  -2   0   9       22.99       21.86      6.51 o 
  -1   0   9        6.90        0.62      5.43 o 
   0   0   9       25.50       23.73      1.51 o 
   1   0   9        0.02       -0.50      1.06 o 
   2   0   9      121.78      115.47      4.73 o 
   3   0   9       40.88       42.22      3.02 o 
   4   0   9       39.00       38.19      3.33 o 
   5   0   9        4.43        2.71      1.19 o 
   6   0   9        6.24        5.72      1.10 o 
   7   0   9        1.30       -0.78      2.79 o 
  -5   1   9        0.10        0.00      6.98 o 
  -4   1   9        0.52        1.09      5.12 o 
  -3   1   9        4.69        4.96      5.43 o 
  -2   1   9      158.94      166.53      5.28 o 
  -1   1   9       30.59       28.22      4.09 o 
   0   1   9       65.86       53.35      4.09 o 
   1   1   9       26.29       33.88      1.86 o 
   2   1   9      111.90      119.64      2.59 o 
   3   1   9        0.09       -1.21      1.61 o 
   4   1   9        3.02        3.80      2.94 o 
   5   1   9        6.47        6.16      2.38 o 
   6   1   9        0.90        1.19      1.74 o 
   7   1   9       32.47       31.98      2.78 o 
  -5   2   9        0.02        0.16      4.34 o 
  -4   2   9       63.34       68.54     11.01 o 
  -3   2   9        0.58        1.05      2.79 o 
  -2   2   9       65.91       59.20      4.91 o 
  -1   2   9       19.99       21.15      6.28 o 
   0   2   9       97.56       99.03      5.16 o 
   1   2   9        0.35        1.74      3.61 o 
   2   2   9        1.77        3.00      2.44 o 
   3   2   9        1.36        2.26      2.77 o 
   4   2   9       83.69       85.57      2.47 o 
   5   2   9      164.59      171.64      2.85 o 
   6   2   9        3.28        1.66      1.86 o 
   7   2   9       41.23       35.71      4.96 o 
  -5   3   9        1.29        4.81      3.26 o 
  -4   3   9        3.01        3.25      3.07 o 
  -3   3   9        7.48       10.53      3.99 o 
  -2   3   9       74.89       72.36      4.50 o 
  -1   3   9       10.79       12.24      4.58 o 
   0   3   9       22.63       27.17      4.98 o 
   1   3   9        8.75        5.37      4.24 o 
   2   3   9      131.57      121.84      4.41 o 
   3   3   9      209.98      195.83      7.45 o 
   4   3   9       19.61       23.16      2.27 o 
   5   3   9        8.01        8.49      1.72 o 
   6   3   9       55.02       57.02      1.92 o 
   7   3   9       18.73       16.49      2.21 o 
  -5   4   9        1.73        2.94      2.79 o 
  -4   4   9        8.77        6.75      3.31 o 
  -3   4   9        4.31        5.34      3.57 o 
  -2   4   9        0.00       -1.81      4.05 o 
  -1   4   9        5.55        8.06      5.43 o 
   0   4   9       77.61       81.16      6.27 o 
   1   4   9      130.62      125.73      5.86 o 
   2   4   9       57.17       68.33      2.97 o 
   3   4   9        2.43        3.18      2.92 o 
   4   4   9       17.79       18.20      2.12 o 
   5   4   9       88.68       82.92      2.80 o 
   6   4   9       34.69       38.71      2.15 o 
   7   4   9        0.00       -0.31      1.02 o 
  -4   5   9        0.03        2.97      3.12 o 
  -3   5   9       13.21       15.97      4.05 o 
  -2   5   9       18.28       23.49      4.33 o 
  -1   5   9      101.74      108.79      5.37 o 
   0   5   9        4.20        6.36      4.22 o 
   1   5   9        9.17        5.43      4.16 o 
   2   5   9       12.87       13.78      3.93 o 
   3   5   9       35.91       29.77      2.74 o 
   4   5   9       62.04       65.38      2.71 o 
   5   5   9       15.28       15.67      2.43 o 
   6   5   9       28.28       31.29      2.04 o 
  -3   6   9       12.13        5.92      7.13 o 
  -2   6   9       19.90       22.37      4.52 o 
  -1   6   9        0.00       -1.29      3.91 o 
   0   6   9        1.53        2.23      3.95 o 
   1   6   9        0.05       -1.73      3.72 o 
   2   6   9       47.19       49.00      6.20 o 
   3   6   9       20.88       20.29      2.75 o 
   4   6   9       78.27       86.68      3.41 o 
   5   6   9        7.50        4.68      2.59 o 
   6   6   9        4.30        3.29      2.05 o 
  -2   7   9        2.91        0.94      4.73 o 
  -1   7   9        0.38       -0.05      4.39 o 
   0   7   9       76.04       80.45      6.66 o 
   1   7   9       41.88       44.38      4.67 o 
   2   7   9       30.77       34.23      4.47 o 
   3   7   9        2.51        2.00      2.39 o 
   4   7   9       20.30       16.30      6.57 o 
   5   7   9        1.61        1.00      2.00 o 
  -1   8   9        1.51        0.10      3.33 o 
   0   8   9       17.63        0.06      3.47 o 
   1   8   9        0.03        3.53      4.42 o 
   2   8   9       14.47       15.82      5.52 o 
   3   8   9        2.86        1.45      2.49 o 
   0  -7  10        1.93        4.03      5.58 o 
   1  -7  10        7.13        8.37      3.57 o 
  -2  -6  10        9.05       -0.16      3.10 o 
  -1  -6  10        5.58        6.05      3.41 o 
   0  -6  10        7.21        6.20      3.41 o 
   1  -6  10       14.58       13.64      3.41 o 
   2  -6  10        0.64       -0.16      2.48 o 
   3  -6  10       13.61       13.80      3.10 o 
  -3  -5  10        0.04        0.22      2.23 o 
  -2  -5  10        1.07        0.69      2.35 o 
  -1  -5  10       45.66       53.44      3.24 o 
   0  -5  10        0.00        0.40      2.23 o 
   1  -5  10       13.01        7.32      6.43 o 
   2  -5  10       10.98        5.19      4.19 o 
   3  -5  10        3.15        1.18      1.21 o 
   4  -5  10        7.59        8.07      1.76 o 
  -4  -4  10        4.55        0.67      2.41 o 
  -3  -4  10       23.56       15.93     10.47 o 
  -2  -4  10        0.91       -0.84      2.38 o 
  -1  -4  10        9.87        6.14      4.96 o 
   0  -4  10        0.48        0.73      2.54 o 
   1  -4  10       16.66       18.46      2.94 o 
   2  -4  10      136.47      150.55      4.43 o 
   3  -4  10       16.75       19.82      1.71 o 
   4  -4  10       84.24       81.79      3.31 o 
   5  -4  10       17.32       14.89      1.52 o 
  -4  -3  10        2.11       -0.09      2.06 o 
  -3  -3  10       12.80       10.61      7.44 o 
  -2  -3  10       23.87       16.48     10.70 o 
  -1  -3  10       61.28       70.16      3.50 o 
   0  -3  10      235.04      229.98      9.86 o 
   1  -3  10        0.26       -0.72      3.53 o 
   2  -3  10      135.39      131.91      3.54 o 
   3  -3  10       71.52       70.50      3.44 o 
   4  -3  10        2.33        2.42      1.76 o 
   5  -3  10       10.52        9.16      1.61 o 
   6  -3  10        8.99        6.84      1.52 o 
  -5  -2  10        0.20       -0.45      1.38 o 
  -4  -2  10        5.40        3.13      1.58 o 
  -3  -2  10        7.91        7.18      2.57 o 
  -2  -2  10      200.41      197.05      4.74 o 
  -1  -2  10       11.43       14.47      2.93 o 
   0  -2  10       65.88       62.65      3.64 o 
   1  -2  10       87.47       84.48      4.27 o 
   2  -2  10        2.49        4.69      2.41 o 
   3  -2  10       22.65       23.96      2.29 o 
   4  -2  10       63.66       65.48      1.93 o 
   5  -2  10       24.05       20.65      1.57 o 
   6  -2  10        0.42        0.60      1.08 o 
  -5  -1  10        4.06        2.44      1.52 o 
  -4  -1  10       55.28       50.01      5.13 o 
  -3  -1  10       17.17       12.16      7.13 o 
  -2  -1  10        0.15       -2.79      4.96 o 
  -1  -1  10      101.48       96.77      3.10 o 
   0  -1  10        0.52        0.08      1.09 o 
   1  -1  10        0.34        0.03      0.76 o 
   2  -1  10       53.18       57.42      1.90 o 
   3  -1  10       73.14       75.16      2.38 o 
   4  -1  10       13.86       12.51      1.64 o 
   5  -1  10       24.81       29.46      1.45 o 
   6  -1  10       59.23       56.70      3.28 o 
  -5   0  10       18.02       13.99      8.06 o 
  -4   0  10        5.37        2.95      5.58 o 
  -3   0  10        3.15        2.17      5.43 o 
  -2   0  10        0.11       -0.62      5.27 o 
  -1   0  10       14.26       19.84     11.16 o 
   0   0  10        4.51        6.33      1.93 o 
   1   0  10       84.16       88.97      2.43 o 
   2   0  10       59.80       55.76      2.79 o 
   3   0  10       75.83       78.96      3.41 o 
   4   0  10      208.88      215.34      4.05 o 
   5   0  10       53.68       57.56      4.27 o 
   6   0  10       31.83       32.59      1.51 o 
   7   0  10       19.30        9.73      8.06 o 
  -5   1  10        0.04       -0.16      4.81 o 
  -4   1  10       10.37       -0.16      5.12 o 
  -3   1  10       21.67       17.98     10.70 o 
  -2   1  10        0.08        3.72      6.05 o 
  -1   1  10       90.23       96.47      8.38 o 
   0   1  10      144.80      146.33      5.28 o 
   1   1  10        8.82        7.72      1.66 o 
   2   1  10      162.71      171.56      3.18 o 
   3   1  10      126.93      132.65      4.73 o 
   4   1  10      114.76      115.27      3.88 o 
   5   1  10       16.85       16.75      2.41 o 
   6   1  10       24.61       25.11      2.36 o 
   7   1  10        0.36        0.47      3.26 o 
  -5   2  10       12.23        0.16      4.81 o 
  -4   2  10       11.32        0.00      8.22 o 
  -3   2  10        1.13        0.17      2.91 o 
  -2   2  10       25.50       30.08      5.10 o 
  -1   2  10        1.29        1.11      3.76 o 
   0   2  10       45.13       56.02      5.05 o 
   1   2  10      130.14      130.25      3.45 o 
   2   2  10      292.06      299.27      5.91 o 
   3   2  10       39.64       39.21      2.15 o 
   4   2  10        3.59        2.49      1.69 o 
   5   2  10        7.01        7.02      2.35 o 
   6   2  10       30.60       29.18      2.98 o 
   7   2  10       56.62       50.98      3.41 o 
  -4   3  10       14.19       17.35     11.47 o 
  -3   3  10       16.06       16.99      3.73 o 
  -2   3  10       14.51       17.33      4.01 o 
  -1   3  10      112.75      121.82      5.10 o 
   0   3  10      142.02      150.76      6.74 o 
   1   3  10        2.71        2.89      4.84 o 
   2   3  10        0.84        2.64      2.15 o 
   3   3  10        5.79        5.00      2.39 o 
   4   3  10      157.41      158.86      3.15 o 
   5   3  10      197.81      206.15      3.38 o 
   6   3  10        2.45        2.54      1.49 o 
  -4   4  10        1.79        1.58      3.09 o 
  -3   4  10        8.89       10.15      3.80 o 
  -2   4  10      103.14      111.97      6.15 o 
  -1   4  10        7.91        9.16      4.10 o 
   0   4  10       26.39       24.39      5.73 o 
   1   4  10       78.72       82.47      5.70 o 
   2   4  10      274.91      268.98      5.51 o 
   3   4  10      212.65      222.67      3.87 o 
   4   4  10       72.00       78.36      3.51 o 
   5   4  10        7.33        6.91      1.94 o 
   6   4  10       55.52       51.08      2.14 o 
  -3   5  10        2.58        1.83      3.55 o 
  -2   5  10       20.31       13.63     12.02 o 
  -1   5  10       55.99       65.21      5.04 o 
   0   5  10       44.14       43.76      5.80 o 
   1   5  10      164.91      170.86     11.02 o 
   2   5  10      116.63      120.59      3.47 o 
   3   5  10        7.92        3.61      2.25 o 
   4   5  10       84.18       86.68      3.26 o 
   5   5  10       16.64        9.55      4.18 o 
   6   5  10        6.65        6.34      2.67 o 
  -2   6  10        7.08        0.31      3.61 o 
  -1   6  10        5.71        0.90      3.97 o 
   0   6  10      137.20      144.48      5.91 o 
   1   6  10       38.35        9.83     14.50 o 
   2   6  10       93.09       92.76      5.84 o 
   3   6  10        0.39        0.70      2.45 o 
   4   6  10        2.41       -0.09      1.90 o 
   5   6  10        2.25        0.86      1.98 o 
  -1   7  10       14.35        8.56      7.67 o 
   0   7  10       18.37        0.76      4.02 o 
   1   7  10        1.76        0.24      4.66 o 
   2   7  10       17.75       -0.24      3.57 o 
   3   7  10        1.20        0.21      3.16 o 
   4   7  10        1.14        0.29      2.16 o 
   0  -6  11        1.97        2.74      2.68 o 
   1  -6  11        0.13       -0.64      3.13 o 
  -2  -5  11        1.59       -0.22      2.49 o 
  -1  -5  11       10.15        0.24      2.49 o 
   0  -5  11        0.01       -0.10      2.39 o 
   1  -5  11        3.94        0.25      2.52 o 
   2  -5  11        6.57        4.58      3.95 o 
   3  -5  11       14.57       14.57      2.64 o 
  -3  -4  11        2.99        0.09      2.41 o 
  -2  -4  11        0.05        0.28      2.44 o 
  -1  -4  11        0.01        0.19      3.90 o 
   0  -4  11        3.86        3.95      3.33 o 
   1  -4  11       28.76       23.11     14.96 o 
   2  -4  11       10.12       14.60      9.22 o 
   3  -4  11        5.36        8.51      2.29 o 
   4  -4  11        8.08        5.88      1.23 o 
  -3  -3  11        0.95       -0.40      2.46 o 
  -2  -3  11        2.29       -0.78      3.45 o 
  -1  -3  11       54.68       61.04      3.57 o 
   0  -3  11        4.43        3.57      2.67 o 
   1  -3  11        0.05        0.09      2.78 o 
   2  -3  11        0.86       -1.07      2.26 o 
   3  -3  11        1.93        0.56      2.68 o 
   4  -3  11        7.70        5.24      2.06 o 
   5  -3  11        2.13        1.09      1.42 o 
  -4  -2  11        1.59        0.18      2.53 o 
  -3  -2  11        4.35        0.00      3.18 o 
  -2  -2  11        1.10        1.83      2.89 o 
  -1  -2  11        1.07        3.01      2.84 o 
   0  -2  11        0.10       -0.96      2.55 o 
   1  -2  11       21.24       19.80      2.93 o 
   2  -2  11       11.94       11.55      2.88 o 
   3  -2  11        0.30        0.86      2.11 o 
   4  -2  11        8.06        9.97      2.32 o 
   5  -2  11        4.36        3.08      1.38 o 
  -4  -1  11        6.75        2.92      1.46 o 
  -3  -1  11        0.01        0.09      1.34 o 
  -2  -1  11        5.98       -1.40      5.74 o 
  -1  -1  11        8.51        4.96      2.33 o 
   0  -1  11        3.65        2.86      1.08 o 
   1  -1  11        0.01       -0.74      1.32 o 
   2  -1  11       83.49       79.32      2.48 o 
   3  -1  11       29.50       29.93      1.94 o 
   4  -1  11        0.03        1.14      1.42 o 
   5  -1  11        0.85        1.37      1.40 o 
   6  -1  11       65.36       63.01      2.08 o 
  -4   0  11        0.23        0.27      2.95 o 
  -3   0  11       21.87       -0.16      8.99 o 
  -2   0  11       33.39       39.54      7.29 o 
  -1   0  11        8.36       -1.24      5.89 o 
   0   0  11      185.92      177.03      4.42 o 
   1   0  11       55.23       60.23      2.87 o 
   2   0  11       16.54       15.09      2.39 o 
   3   0  11       36.51       38.66      2.25 o 
   4   0  11      143.07      140.20      7.21 o 
   5   0  11        3.26       -0.02      1.47 o 
   6   0  11        9.96        4.20      3.25 o 
  -4   1  11       13.83       17.05      6.67 o 
  -3   1  11        8.00        5.89      6.67 o 
  -2   1  11       83.68       87.00      8.22 o 
  -1   1  11        4.84        6.51      6.67 o 
   0   1  11       27.03       19.17      4.42 o 
   1   1  11       38.71       35.83      1.94 o 
   2   1  11      313.24      297.44     20.11 o 
   3   1  11       19.44       22.25      2.16 o 
   4   1  11        0.16        0.37      1.95 o 
   5   1  11        0.41        1.29      2.09 o 
   6   1  11        1.32       -1.11      2.41 o 
  -4   2  11       16.91       -0.16      9.30 o 
  -3   2  11        4.25        4.03      6.51 o 
  -2   2  11      123.87      128.22      5.11 o 
  -1   2  11       46.04       42.81     20.70 o 
   0   2  11      282.20      266.85      8.82 o 
   1   2  11       20.15       23.98      1.99 o 
   2   2  11       18.71       18.16      2.27 o 
   3   2  11       11.47       14.88      1.92 o 
   4   2  11        0.03        0.37      2.00 o 
   5   2  11        5.68        6.21      2.58 o 
   6   2  11        2.76        0.93      2.08 o 
  -3   3  11        6.45        0.83      3.64 o 
  -2   3  11      104.81      112.73      5.13 o 
  -1   3  11        0.13        0.10      4.41 o 
   0   3  11        0.93        0.04      3.41 o 
   1   3  11        0.01        0.63      1.74 o 
   2   3  11        0.94        4.17      1.99 o 
   3   3  11        7.47        7.25      2.00 o 
   4   3  11       15.92       19.52      2.54 o 
   5   3  11       35.86       30.65      2.47 o 
   6   3  11        1.52        2.29      2.64 o 
  -3   4  11        0.38       -0.17      3.83 o 
  -2   4  11        5.70        0.79      3.61 o 
  -1   4  11        1.26        1.33      3.72 o 
   0   4  11        4.63        2.22      3.91 o 
   1   4  11        8.25        7.23      4.73 o 
   2   4  11       50.52       52.97      3.42 o 
   3   4  11       56.69       54.89      3.07 o 
   4   4  11        1.40        2.49      2.87 o 
   5   4  11        1.75       -0.71      1.77 o 
  -2   5  11        3.38        3.71      4.65 o 
  -1   5  11       20.68        7.78     11.71 o 
   0   5  11        5.49        0.06      4.31 o 
   1   5  11        6.52        2.15      4.05 o 
   2   5  11       11.94       15.28      5.86 o 
   3   5  11        0.16        1.24      2.68 o 
   4   5  11        7.74        1.16      2.37 o 
   5   5  11        0.64        1.01      2.16 o 
  -1   6  11       11.16        6.12      5.81 o 
   0   6  11        0.03       -0.16      3.66 o 
   1   6  11        2.31        0.65      4.60 o 
   2   6  11        0.01       -0.31      2.21 o 
   3   6  11        2.37       -0.06      2.09 o 
   4   6  11        0.32        0.17      2.71 o 
   1   7  11        5.79       -0.30      3.86 o 
   2   7  11        0.94       -0.18      2.54 o 
   0  -5  12        3.84        0.28      2.52 o 
   1  -5  12        1.68        0.09      2.26 o 
  -1  -4  12        0.33       -0.16      3.39 o 
   0  -4  12        2.65       -0.56      2.58 o 
   1  -4  12        6.13       -0.26      2.41 o 
   2  -4  12        0.87       -0.06      2.06 o 
   3  -4  12        1.17        3.44      2.58 o 
  -2  -3  12        0.60       -0.31      3.56 o 
  -1  -3  12        0.00       -0.06      2.46 o 
   0  -3  12        0.49       -0.09      2.46 o 
   1  -3  12        7.80       -0.16      3.28 o 
   2  -3  12       14.75        8.57      6.74 o 
   3  -3  12       13.10        4.36      9.92 o 
   4  -3  12        5.17        8.51      2.23 o 
  -3  -2  12        3.80        0.39      2.79 o 
  -2  -2  12        7.32       -0.32      2.86 o 
  -1  -2  12        5.53       -0.55      2.86 o 
   0  -2  12       28.64       26.29     16.82 o 
   1  -2  12       19.85       15.14     10.39 o 
   2  -2  12        3.01        1.24      3.40 o 
   3  -2  12        1.17        0.80      2.48 o 
   4  -2  12        1.58        3.06      2.87 o 
   5  -2  12        3.02       -0.43      1.75 o 
  -3  -1  12        3.37        0.09      2.83 o 
  -2  -1  12        2.15        0.34      0.62 o 
  -1  -1  12        0.46       -0.12      0.70 o 
   0  -1  12        9.67       11.07      6.28 o 
   1  -1  12        7.72        9.51      5.74 o 
   2  -1  12        0.46        0.00      1.59 o 
   3  -1  12       17.28        9.32      5.00 o 
   4  -1  12        3.32        1.52      1.77 o 
   5  -1  12        2.03        2.18      1.48 o 
  -3   0  12        2.44        0.31      5.89 o 
  -2   0  12        0.55        1.24      6.20 o 
  -1   0  12        0.45        0.40      0.92 o 
   0   0  12        0.52        0.44      1.07 o 
   1   0  12       26.15       24.07     13.02 o 
   2   0  12        0.57        0.22      1.23 o 
   3   0  12        0.03        1.23      2.47 o 
   4   0  12       18.97       20.92      3.10 o 
   5   0  12        2.86        3.54      1.81 o 
  -3   1  12        1.01        2.64      6.51 o 
  -2   1  12        2.35        0.78      6.51 o 
  -1   1  12        0.61       -0.93     11.01 o 
   0   1  12       27.86       26.63      1.80 o 
   1   1  12        0.61        0.33      1.38 o 
   2   1  12       21.02       17.24      1.93 o 
   3   1  12       24.30       29.93      2.32 o 
   4   1  12        1.61        1.96      2.11 o 
   5   1  12        0.13        0.16      1.99 o 
  -3   2  12        0.65        1.09      6.36 o 
  -2   2  12        7.61       13.64      7.29 o 
  -1   2  12        4.55        3.10      5.12 o 
   0   2  12       19.45       25.46      4.88 o 
   1   2  12       35.06       44.52      2.13 o 
   2   2  12        3.37        2.03      1.72 o 
   3   2  12        1.18        0.78      1.97 o 
   4   2  12       16.27       17.07      2.67 o 
   5   2  12        1.20        0.58      2.45 o 
  -2   3  12        4.94        2.18      3.64 o 
  -1   3  12        4.02        1.21      3.64 o 
   0   3  12        2.45        1.47      3.73 o 
   1   3  12        1.31        1.55      1.86 o 
   2   3  12       69.59       78.97      3.19 o 
   3   3  12        5.17        4.04      1.97 o 
   4   3  12       68.97       75.95      2.99 o 
   5   3  12        1.49        0.47      1.70 o 
  -2   4  12        1.48        0.59      3.67 o 
  -1   4  12        3.66        0.92      3.95 o 
   0   4  12       31.77       35.49      4.80 o 
   1   4  12       10.39        5.12      7.83 o 
   2   4  12       20.01       23.29      6.48 o 
   3   4  12        1.87        1.54      2.06 o 
   4   4  12        0.82        0.85      1.94 o 
  -1   5  12        8.33        9.32      8.06 o 
   0   5  12       10.77        0.09      4.48 o 
   1   5  12       29.13       21.38     16.05 o 
   2   5  12        8.12        2.65      2.34 o 
   3   5  12        7.15        0.15      2.14 o 
   4   5  12        9.17        0.17      1.92 o 
   1   6  12        3.05        0.38      3.88 o 
   2   6  12        2.77       -0.14      2.30 o 
   0  -3  13        1.03        0.06      4.30 o 
   1  -3  13        5.67        0.09      2.73 o 
   2  -3  13        1.21        0.10      2.39 o 
  -1  -2  13        0.87        0.00      3.05 o 
   0  -2  13        1.98        0.06      2.63 o 
   1  -2  13        2.00        0.29      3.03 o 
   2  -2  13        0.01       -0.04      2.41 o 
   3  -2  13        1.92        4.26      2.65 o 
  -2  -1  13        7.20       -0.62      6.51 o 
  -1  -1  13        1.55        1.55     10.39 o 
   0  -1  13       13.80        0.00      5.27 o 
   1  -1  13        7.97        3.30      1.94 o 
   2  -1  13       26.53       21.72     11.86 o 
   3  -1  13       15.32       19.76      1.67 o 
   4  -1  13        1.54        0.55      1.44 o 
  -2   0  13        1.73        4.34      7.13 o 
  -1   0  13        0.11        0.04      2.02 o 
   0   0  13       26.93       23.70     12.79 o 
   1   0  13       23.02       25.46      1.66 o 
   2   0  13        0.41        0.12      1.75 o 
   3   0  13        2.04        1.30      2.79 o 
   4   0  13        2.76        0.65      1.73 o 
  -2   1  13        4.92        2.33      6.98 o 
  -1   1  13        3.10        4.65      7.29 o 
   0   1  13       17.64       16.31      1.66 o 
   1   1  13        2.15        2.99      1.78 o 
   2   1  13        0.42        0.09      2.14 o 
   3   1  13       45.57       48.59      2.87 o 
   4   1  13       11.54        9.61      2.28 o 
  -1   2  13        7.25        8.84      7.60 o 
   0   2  13        0.36        0.94      1.65 o 
   1   2  13       43.41       48.51      4.42 o 
   2   2  13        4.32        1.71      1.92 o 
   3   2  13        3.17        1.00      2.25 o 
   4   2  13        0.27       -1.17      2.10 o 
  -1   3  13        6.77        2.91      3.90 o 
   0   3  13       12.02        5.75      5.43 o 
   1   3  13        0.78        1.37      2.78 o 
   2   3  13        5.36        3.46      2.79 o 
   3   3  13        0.73       -1.31      2.34 o 
   4   3  13        6.78        5.88      3.80 o 
   0   4  13        0.24        0.89      3.70 o 
   1   4  13        0.17       -0.97      2.17 o 
   2   4  13        0.07        1.21      2.29 o 
   3   4  13       24.90       32.23      2.52 o 
   1   0  14        3.34        0.66      2.48 o 
   2   0  14        1.97        0.66      1.86 o 
   1   1  14       14.60       17.81      1.81 o 
   2   1  14        0.19       -0.69      2.17 o 
                                                 
